# Supplementary material for: Multiplex Flow Cytometry Barcoding and Antibody Arrays Identify Surface Antigen Profiles of Primary and Metastatic Colon Cancer Cell Lines
Source: PLoS One. 2013 Jan 7;8(1):e53015. doi: 10.1371/journal.pone.0053015 (PMC3538639; doi:10.1371/journal.pone.0053015)
Supplement: Table S1 — Complete SW480 profiling results. (XLSX) [file pone.0053015.s008.xlsx]

## Sheet: BDlyoplate Analysis Version1
Supplemental Table 1. Complete SW480 profiling results									Critical Range							NUMBERS														SPECIFICITIES								SCALE					normalized		normalized		Critical Range
Specificity	Clone	% pos	Mean	%+Mean	Median	5th %ile	95th %ile		greater than																													1		Specificity	% pos		mean		mean of +pop		Digitized
A1 - Buffer		2.69	730.95	3531.21	538.72	116.43	1979.17		5			Plate 1	mean												Plate 1	mean												2		A1 - Buffer	2.69		1.17698		5.68596		0
A2 - CD1a	HI149	1.26	601.69	3611.36	465.92	110.24	1558.23					730.95	601.69	814.59	778.46	675.45	765.93	2825.37	2246.64	844.18	917.85	1019.47	768.44		730.95	601.69	814.59	778.46	675.45	765.93	2825.37	2246.64	844.18	917.85	1019.47	768.44		3		A2 - CD1a	1.26		0.968843		5.81502		0
A3 - CD1b	M-T101	4.84	814.59	3440.53	564.72	123.76	2489.03					805.23	23939.2	1984.88	594.95	578.5	580.12	779.01	609.42	26359.8	654.23	668.01	658.85		805.23	23939.2	1984.88	594.95	578.5	580.12	779.01	609.42	26359.8	654.23	668.01	658.85		4		A3 - CD1b	4.84		1.31165		5.53995		0
A4 - CD1d	CD1d42	3.91	778.46	3223.72	555.36	123.76	2326.12		but less than			637.14	713.34	1934	632.25	585.93	11324.6	638.39	794.98	576.76	662.89	2793.62	612.42		637.14	713.34	1934	632.25	585.93	11324.6	638.39	794.98	576.76	662.89	2793.62	612.42		5		A4 - CD1d	3.91		1.25348		5.19084		0
A5 - CD2	RPA-2.10	2.15	675.45	3310.78	521.04	128.96	1796.18		100			621.46	600.71	1214	623.1	598.06	815.19	658.26	559	668.22	541.22	851	716.34		621.46	600.71	1214	623.1	598.06	815.19	658.26	559	668.22	541.22	851	716.34		6		A5 - CD2	2.15		1.08761		5.33103		0
A6 - CD3	HIT3a	5.79	765.93	3020.13	539.76	132.03	2233.04					915.66	589.37	2685.92	44618	591.54	721.61	604.82	597.13	84396.4	11876.6	661.71	8488.27		915.66	589.37	2685.92	44618	591.54	721.61	604.82	597.13	84396.4	11876.6	661.71	8488.27		7		A6 - CD3	5.79		0.836488		3.29835		1
A7 - CD4	RPA-T4	21.44	2825.37	10730.3	664.56	158.03	15364.3					9067.66	14802.8	905.31	4772.32	587.41	564.17	519.13	13421.4	5426.1	5689.66	69.08	22925.2		9067.66	14802.8	905.31	4772.32	587.41	564.17	519.13	13421.4	5426.1	5689.66	69.08	22925.2		8		A7 - CD4	21.44		4.54942		17.2779		1
A8 - CD4v4	L120	20.85	2246.64	8092.06	674.96	163.23	10491.4					54007.5	634.09	560.44	913.51	590.85	11310.3	809.5	4498.04	610.96	565.61	619.58	896.18		54007.5	634.09	560.44	913.51	590.85	11310.3	809.5	4498.04	610.96	565.61	619.58	896.18		9		A8 - CD4v4	20.85		3.61754		13.0299		1
A9 - CD5	L17F12	4.78	844.18	3277.18	585.52	150.75	2506.5					16465.1	894.05	2552.94	668.52	4746.41	657.6	921.71	659.27	55537.7	659.66	550.53	550.6		16465.1	894.05	2552.94	668.52	4746.41	657.6	921.71	659.27	55537.7	659.66	550.53	550.6		10		A9 - CD5	4.78		0.921946		3.57907		0
A10 - CD6	M-T605	8.09	917.85	3604.79	541.32	122.67	3026.87																															11		A10 - CD6	8.09		1.47792		5.80444		1
A11 - CD7	M-T701	6.31	1019.47	3566.33	752.96	204.67	2759.8																															12		A11 - CD7	6.31		1.64155		5.74251		1
A12 - CD8a	SK1	3.54	768.44	3417.48	573.04	149.71	2013.7					Plate 2	mean												Plate 2	mean												13		A12 - CD8a	3.54		1.23734		5.50283		0
B1 - CD8b	2ST8.5H7	6.55	805.23	3062.04	574.08	147.63	2378.01					1159.69	864.33	1117.01	917.01	651.53	719.92	1589.98	701.79	601.75	5776.65	4804.72	45835.9		1159.69	864.33	1117.01	917.01	651.53	719.92	1589.98	701.79	601.75	5776.65	4804.72	45835.9		14		B1 - CD8b	6.55		0.879408		3.34412		1
B2 - CD9	M-L13	85.5	23939.2	27736.6	10487.4	1277.17	96770.3					2605.88	780.83	1110.58	4709.56	688.48	648.32	612.6	1982.85	1399.4	975.74	1688.4	677.6		2605.88	780.83	1110.58	4709.56	688.48	648.32	612.6	1982.85	1399.4	975.74	1688.4	677.6		15		B2 - CD9	85.5		38.5469		44.6615		1
B3 - CD10	HI10a	18.49	1984.88	8092.13	600.08	164.22	9551.72					783.78	895.66	600.86	678.98	1355.32	890.53	641.06	626.31	621.17	561.2	642.67	602.5		783.78	895.66	600.86	678.98	1355.32	890.53	641.06	626.31	621.17	561.2	642.67	602.5		16		B3 - CD10	18.49		2.16773		8.83758		1
B4 - CD11a	G43-25B	1.42	594.95	2971.19	478.92	118.51	1516.27					1004.31	670.74	1465.12	687.08	668.59	633.51	690.63	4151.73	658.56	600.61	625.47	3061.53		1004.31	670.74	1465.12	687.08	668.59	633.51	690.63	4151.73	658.56	600.61	625.47	3061.53		17		B4 - CD11a	1.42		0.649757		3.2449		0
B5 - CD11b	D12	2.16	578.5	2771.74	461.76	122.56	1383.93					1058.3	21117	55185.1	1045.92	10646.8	637.04	1090.72	603.09	586.46	614.75	544.55	1123.84		1058.3	21117	55185.1	1045.92	10646.8	637.04	1090.72	603.09	586.46	614.75	544.55	1123.84		18		B5 - CD11b	2.16		0.631792		3.02707		0
B6 - CD11c	B-ly6	0.69	580.12	3821.58	458.64	109.15	1457.04					610.58	11098.6	960.74	1347.59	9686.87	604.63	601.94	615.27	878.33	677.89	738.54	1611.4		610.58	11098.6	960.74	1347.59	9686.87	604.63	601.94	615.27	878.33	677.89	738.54	1611.4		19		B6 - CD11c	0.69		0.934111		6.15352		0
B7 - CD13	WM15	3.44	779.01	4049.59	566.8	150.75	2058.32					754.46	771.77	835.42	978.98	726.64	845.74	639.71	787.18	1235.77	2158.58	655.78	4075.39		754.46	771.77	835.42	978.98	726.64	845.74	639.71	787.18	1235.77	2158.58	655.78	4075.39		20		B7 - CD13	3.44		1.25436		6.52066		0
B8 - CD14	M5E2	1.71	609.42	2888.32	502.32	142.43	1442.06					631.64	667.73	687.55	5541.64	612.4	571.69	666.7	63711.6	1179.61	850.53	690.25	576.03		631.64	667.73	687.55	5541.64	612.4	571.69	666.7	63711.6	1179.61	850.53	690.25	576.03				B8 - CD14	1.71		0.66556		3.15439		0
B9 - CD15	HI98	60.38	26359.8	42943.6	5277.48	457.13	136310																																	B9 - CD15	60.38		30.0475		48.9513		1
B10 - CD15s	CSLEX1	0.95	654.23	4500.23	537.16	121.52	1490.48																																	B10 - CD15s	0.95		0.745757		5.12981		0
B11 - CD16	3G8	1.32	668.01	3312.09	536.64	153.87	1682.82					Plate 3	mean												Plate 3	mean														B11 - CD16	1.32		1.07563		5.33313		0
B12 - CD18	6.7	1.55	658.85	3192.71	518.96	153.71	1562.55					628.59	849.01	574.25	510.41	585.1	591.18	5148.2	641.91	934.32	640.21	628.42	590.94		628.59	849.01	574.25	510.41	585.1	591.18	5148.2	641.91	934.32	640.21	628.42	590.94				B12 - CD18	1.55		1.06088		5.14091		0
C1 - CD19	HIB19	1.61	637.14	4140.32	510.12	126.88	1482.94					1221.31	695.37	3711.25	958.45	12494.5	885.35	579.44	1764.13	608.49	7477.46	647.39	591.11		1221.31	695.37	3711.25	958.45	12494.5	885.35	579.44	1764.13	608.49	7477.46	647.39	591.11				C1 - CD19	1.61		1.02592		6.66675		0
C2 - CD20	2H7	4.97	713.34	2584.59	576.16	167.28	1643.67					1067.34	23194.9	14599.5	587.05	598.18	535.79	558.71	696.04	5280.73	719.8	33278	8816.12		1067.34	23194.9	14599.5	587.05	598.18	535.79	558.71	696.04	5280.73	719.8	33278	8816.12				C2 - CD20	4.97		1.34372		4.86859		0
C3 - CD21	B-ly4	22.84	1934	4811.77	1244.88	318.81	5708.2					9764.1	6552.3	624.78	624.59										9764.1	6552.3	624.78	624.59	0	0	0	0	0	0	0	0				C3 - CD21	22.84		3.11413		7.74792		1
C4 - CD22	HIB22	1.28	632.25	3925.17	512.72	133.07	1483.09					877.27	621.04	915.65	530.87	626.95									877.27	621.04	915.65	530.87	626.95	0	0	0	0	0	0	0				C4 - CD22	1.28		1.01805		6.32032		0
C5 - CD23	EBVCS-5	1.11	585.93	2915.7	463.84	134.11	1382.89					58281	18261.3	2131.08	599.65	656.71	652.99	635.84	674.63	721.03	3378.3	1722.91	574.98		58281	18261.3	2131.08	599.65	656.71	652.99	635.84	674.63	721.03	3378.3	1722.91	574.98				C5 - CD23	1.11		0.943466		4.69487		0
C6 - CD24	ML5	36.73	11324.6	29418.9	1197.04	230.83	60285.3					707.16													707.16	0	0	0	0	0	0	0	0	0	0	0				C6 - CD24	36.73		12.3679		32.129		1
C7 - CD25	M-A251	0.85	638.39	3003.52	536.64	146.48	1447.78					598.23	572.29	635.59	641.2										598.23	572.29	635.59	641.2	0	0	0	0	0	0	0	0				C7 - CD25	0.85		1.02794		4.83627		0
C8 - CD26	M-A261	2.15	794.98	4287.98	613.6	200.67	1845.69																																	C8 - CD26	2.15		1.28008		6.90452		0
C9 - CD27	M-T271	1.31	576.76	3159.14	464.88	118.51	1424.33																																	C9 - CD27	1.31		0.9287		5.08685		0
C10 - CD28	L293	1.07	662.89	4311.61	530.4	143.52	1597.96					Plate 1	normalized mean												Plate 1	normalized mean														C10 - CD28	1.07		1.06739		6.94256		0
C11 - CD29	HUTS-21	45.89	2793.62	4584.61	1964.56	663.42	7239.34					1.17698	0.968843	1.31165	1.25348	1.08761	0.836488	4.54942	3.61754	0.921946	1.47792	1.64155	1.23734		1.17698	0.968843	1.31165	1.25348	1.08761	0.836488	4.54942	3.61754	0.921946	1.47792	1.64155	1.23734				C11 - CD29	45.89		3.05097		5.00695		1
C12 - CD30	BerH8	0.77	612.42	4741.53	520	142.48	1329.33					0.879408	38.5469	2.16773	0.649757	0.631792	0.934111	1.25436	0.66556	30.0475	0.745757	1.07563	1.06088		0.879408	38.5469	2.16773	0.649757	0.631792	0.934111	1.25436	0.66556	30.0475	0.745757	1.07563	1.06088				C12 - CD30	0.77		0.98612		7.63482		0
D1 - CD31	WM59	1.07	621.46	3681.34	497.12	116.43	1595.88					1.02592	1.34372	3.11413	1.01805	0.943466	12.3679	1.02794	1.28008	0.9287	1.06739	3.05097	0.98612		1.02592	1.34372	3.11413	1.01805	0.943466	12.3679	1.02794	1.28008	0.9287	1.06739	3.05097	0.98612				D1 - CD31	1.07		1.00068		5.9277		0
D2 - CD32	FL18.26	2.14	600.71	2972.56	487.76	138.22	1386.42					1.00068	1.13156	1.95479	1.00332	0.962998	0.929235	1.05993	0.900103	1.25873	0.871474	1.37028	1.14258		1.00068	1.13156	1.95479	1.00332	0.962998	0.929235	1.05993	0.900103	1.25873	0.871474	1.37028	1.14258				D2 - CD32	2.14		1.13156		5.59941		0
D3 - CD33	HIM3-4	5.76	1214	7854.37	739.44	205.92	2694.95					1.4744	0.949005	4.32487	84.0469	0.952499	1.3593	0.973883	0.652138	92.1711	19.1238	0.754283	13.6678		1.4744	0.949005	4.32487	84.0469	0.952499	1.3593	0.973883	0.652138	92.1711	19.1238	0.754283	13.6678				D3 - CD33	5.76		1.95479		12.6471		1
D4 - CD34	581	0.94	623.1	3595.28	489.84	135.15	1482.62					14.6008	23.8355	1.45773	7.6844	1.1065	0.908428	0.835904	25.2819	5.92595	9.1615	0.0787443	25.037		14.6008	23.8355	1.45773	7.6844	1.1065	0.908428	0.835904	25.2819	5.92595	9.1615	0.0787443	25.037				D4 - CD34	0.94		1.00332		5.78913		0
D5 - CD35	E11	0.41	598.06	3077.36	500.24	133.02	1429.27					58.9827	1.02101	0.902422	1.47094	0.951388	18.2119	1.30346	4.9124	0.696433	0.910746	0.997649	1.42943		58.9827	1.02101	0.902422	1.47094	0.951388	18.2119	1.30346	4.9124	0.696433	0.910746	0.997649	1.42943				D5 - CD35	0.41		0.962998		4.95517		0
D6 - CD36	CB38 (NL07)	2.98	815.19	6243.12	542.88	147.37	1849.28					17.9818	1.68412	4.11075	0.730104	5.41043	0.749598	1.48414	1.06156	89.4269	1.06219	0.886465	1.03717		17.9818	1.68412	4.11075	0.730104	5.41043	0.749598	1.48414	1.06156	89.4269	1.06219	0.886465	1.03717				D6 - CD36	2.98		0.929235		7.11653		0
D7 - CD37	M-B371	1.43	658.26	4768.61	523.12	128.91	1515.33																																	D7 - CD37	1.43		1.05993		7.67843		0
D8 - CD38	HIT2	0.39	559	3449.33	470.08	134	1269.16																																	D8 - CD38	0.39		0.900103		5.55412		0
D9 - CD39	TU66	4.73	668.22	2693.54	535.6	145.6	1657.24					Plate2	normalized mean												Plate2	normalized mean														D9 - CD39	4.73		1.25873		5.07382		0
D10 - CD40	5C3	1.26	541.22	3812.64	426.92	114.3	1237.44					1.86734	1.39175	1.79861	1.47657	1.0491	1.15922	2.56019	1.32196	0.968939	9.30157	7.73657	73.8051		1.86734	1.39175	1.79861	1.47657	1.0491	1.15922	2.56019	1.32196	0.968939	9.30157	7.73657	73.8051				D10 - CD40	1.26		0.871474		6.13912		0
D11 - CD41a	HIP8	1.97	851	3118.96	716.04	223.55	1955.25					2.84593	0.890068	1.78826	5.14341	1.10859	1.04393	0.98641	3.19279	2.25332	1.06563	2.71867	1.09107		2.84593	0.890068	1.78826	5.14341	1.10859	1.04393	0.98641	3.19279	2.25332	1.06563	2.71867	1.09107				D11 - CD41a	1.97		1.37028		5.02216		0
D12 - CD41b	HIP2	3.42	716.34	2900.14	546.52	121.63	1760.62					1.26204	1.02096	0.967506	1.0933	2.18234	1.43393	1.03224	1.00849	1.00021	0.903645	1.03483	0.970147		1.26204	1.02096	0.967506	1.0933	2.18234	1.43393	1.03224	1.00849	1.00021	0.903645	1.03483	0.970147				D12 - CD41b	3.42		1.14258		4.62579		0
E1 - CD42a	ALMA.16	3.31	915.66	3436.55	755.04	274.35	2107.51					1.61714	1.08003	2.35914	1.10634	1.07657	1.02008	1.11205	6.68512	0.719227	0.655938	1.00713	4.92968		1.61714	1.08003	2.35914	1.10634	1.07657	1.02008	1.11205	6.68512	0.719227	0.655938	1.00713	4.92968				E1 - CD42a	3.31		1.4744		5.53354		0
E2 - CD42b	HIP1	1.15	589.37	3021.32	476.32	123.76	1432.18					1.70408	34.0026	88.8592	1.68414	17.1436	0.695724	1.75628	0.971097	0.668506	1.158	0.876836	1.80961		1.70408	34.0026	88.8592	1.68414	17.1436	0.695724	1.75628	0.971097	0.668506	1.158	0.876836	1.80961				E2 - CD42b	1.15		0.949005		4.86494		0
E3 - CD43	1G10	30.01	2685.92	6862.68	1124.24	254.8	10668.1					0.983157	12.121	1.54699	2.16989	10.5792	0.973577	0.969245	0.990709	1.41429	1.27694	1.1892	1.75984		0.983157	12.121	1.54699	2.16989	10.5792	0.973577	0.969245	0.990709	1.41429	1.27694	1.1892	1.75984				E3 - CD43	30.01		4.32487		11.0503		1
E4 - CD44	G44-26	87.86	44618	45352.7	24688.6	925.13	162631					1.42118	0.842866	1.3452	1.11594	1.17004	1.59312	1.03006	1.48281	1.98984	3.47575	1.05594	6.5622		1.42118	0.842866	1.3452	1.11594	1.17004	1.59312	1.03006	1.48281	1.98984	3.47575	1.05594	6.5622				E4 - CD44	87.86		84.0469		85.4308		1
E5 - CD45	HI30	0.76	591.54	4202.47	468	118.3	1374.98					1.01707	1.07518	1.29514	10.4388	0.668815	0.911859	1.07352	102.589	1.89941	1.36953	1.30022	0.927525		1.01707	1.07518	1.29514	10.4388	0.668815	0.911859	1.07352	102.589	1.89941	1.36953	1.30022	0.927525				E5 - CD45	0.76		0.952499		6.76683		0
E6 - CD45RA	HI100	5.83	721.61	2413.57	577.72	144.46	1763.42																																	E6 - CD45RA	5.83		1.3593		4.54644		1
E7 - CD45RB	MT4	0.6	604.82	3295.55	495.04	132.08	1416.38																																	E7 - CD45RB	0.6		0.973883		5.3065		0
E8 - CD45RO	UCHL1	1.4	597.13	3131.16	472.16	153.92	1437.7					Plate 3	normalized mean												Plate 3	normalized mean														E8 - CD45RO	1.4		0.652138		3.4196		0
E9 - CD46	E4.3	99.59	84396.4	84736.7	59604	8790.7	262143					1.01216	1.36708	0.924659	0.821863	0.942129	0.951919	8.28964	1.0336	1.50444	1.03087	1.01188	0.951533		1.01216	1.36708	0.924659	0.821863	0.942129	0.951919	8.28964	1.0336	1.50444	1.03087	1.01188	0.951533				E9 - CD46	99.59		92.1711		92.5427		1
E10 - CD47	B6H12	97.31	11876.6	12153.5	10244	3243.34	26125.5					1.96656	1.30987	5.97586	1.09254	14.2425	1.42559	0.933016	2.01093	0.979792	14.0853	1.04243	0.951807		1.96656	1.30987	5.97586	1.09254	14.2425	1.42559	0.933016	2.01093	0.979792	14.0853	1.04243	0.951807				E10 - CD47	97.31		19.1238		19.5695		1
E11 - CD48	TU145	1.02	661.71	3080.02	548.08	165.26	1522.61					1.71863	37.3485	27.501	0.641129	0.653285	0.585147	0.899636	0.760159	5.76719	1.15902	37.9336	14.0619		1.71863	37.3485	27.501	0.641129	0.653285	0.585147	0.899636	0.760159	5.76719	1.15902	37.9336	14.0619				E11 - CD48	1.02		0.754283		3.51091		0
E12 - CD49a	SR84	60.54	8488.27	13219	3729.96	469.82	31124.7					11.1301	7.46897	1.00602	1.17654										11.1301	7.46897	1.00602	1.17654	0	0	0	0	0	0	0	0				E12 - CD49a	60.54		13.6678		21.2852		1
F1 - CD49b	AK-7	89.14	9067.66	9954.06	6940.96	1791.45	21937.5					1	1	1	1	1									1	1	1	1	1	0	0	0	0	0	0	0				F1 - CD49b	89.14		14.6008		16.028		1
F2 - CD49c	C3 II.1	66.85	14802.8	21441.1	5338.32	771.63	46378.9					91.696	28.4798	3.32358	0.9352	1.14751	1.02738	1.00039	1.06142	1.13443	5.31522	2.88001	0.90464		91.696	28.4798	3.32358	0.9352	1.14751	1.02738	1.00039	1.06142	1.13443	5.31522	2.88001	0.90464				F2 - CD49c	66.85		23.8355		34.5244		1
F3 - CD49d	9F10	1.03	905.31	31403.2	501.28	129.58	1489.18					1.18209													1.18209	0	0	0	0	0	0	0	0	0	0	0				F3 - CD49d	1.03		1.45773		50.5654		0
F4 - CD49e	VC5	37.7	4772.32	10341.3	2025.92	494	18883.3					1	1	1	1										1	1	1	1	0	0	0	0	0	0	0	0				F4 - CD49e	37.7		7.6844		16.6516		1
F5 - CD50	TU41	3.16	587.41	2431.09	479.44	117.47	1417.21																																	F5 - CD50	3.16		1.1065		4.57945		0
F6 - CD51/61	23C6	0.51	564.17	2802.02	458.64	119.34	1357.56																																	F6 - CD51/61	0.51		0.908428		4.51182		0
F7 - CD53	HI29	1.03	519.13	4249.57	387.92	99.58	1288.92					Plate 1	% positive												Plate 1	% positive														F7 - CD53	1.03		0.835904		6.84267		0
F8 - CD54	LB-2	57.18	13421.4	22988.3	3490.76	241.12	50270.4					2.69	1.26	4.84	3.91	2.15	5.79	21.44	20.85	4.78	8.09	6.31	3.54		2.69	1.26	4.84	3.91	2.15	5.79	21.44	20.85	4.78	8.09	6.31	3.54				F8 - CD54	57.18		25.2819		43.3031		1
F9 - CD55	IA10	73.75	5426.1	6931.63	3830.32	662.01	15682.2					6.55	85.5	18.49	1.42	2.16	0.69	3.44	1.71	60.38	0.95	1.32	1.55		6.55	85.5	18.49	1.42	2.16	0.69	3.44	1.71	60.38	0.95	1.32	1.55				F9 - CD55	73.75		5.92595		7.57017		1
F10 - CD56	B159	49.48	5689.66	10261.5	2532.92	416.78	22021.9					1.61	4.97	22.84	1.28	1.11	36.73	0.85	2.15	1.31	1.07	45.89	0.77		1.61	4.97	22.84	1.28	1.11	36.73	0.85	2.15	1.31	1.07	45.89	0.77				F10 - CD56	49.48		9.1615		16.5231		1
F11 - CD57	NK-1	94.71	69.08	70.51	60.5	5.5	162.86					1.07	2.14	5.76	0.94	0.41	2.98	1.43	0.39	4.73	1.26	1.97	3.42		1.07	2.14	5.76	0.94	0.41	2.98	1.43	0.39	4.73	1.26	1.97	3.42				F11 - CD57	94.71		0.0787443		0.0803743		1
F12 - CD58	1C3	98.76	22925.2	23195.1	17713.3	3780.76	56735.2					3.31	1.15	30.01	87.86	0.76	5.83	0.6	1.4	99.59	97.31	1.02	60.54		3.31	1.15	30.01	87.86	0.76	5.83	0.6	1.4	99.59	97.31	1.02	60.54				F12 - CD58	98.76		25.037		25.3318		1
G1 - CD59	p282 (H19)	99.76	54007.5	54135.7	42994.6	11802.2	133494					89.14	66.85	1.03	37.7	3.16	0.51	1.03	57.18	73.75	49.48	94.71	98.76		89.14	66.85	1.03	37.7	3.16	0.51	1.03	57.18	73.75	49.48	94.71	98.76				G1 - CD59	99.76		58.9827		59.1227		1
G2 - CD61	VI-PL2	0.9	634.09	3576.82	508.56	147.58	1506.23					99.76	0.9	0.45	1.4	0.66	84.62	0.77	49.74	1.21	1.3	1.21	7.19		99.76	0.9	0.45	1.4	0.66	84.62	0.77	49.74	1.21	1.3	1.21	7.19				G2 - CD61	0.9		1.02101		5.7594		0
G3 - CD62E	68-5H11	0.45	560.44	2981.42	458.64	129.95	1334.32					96.18	2.45	22.64	2.8	8.54	1.58	7.32	1.58	98.7	1.88	0.21	2.02		96.18	2.45	22.64	2.8	8.54	1.58	7.32	1.58	98.7	1.88	0.21	2.02				G3 - CD62E	0.45		0.902422		4.80069		0
G4 - CD62L	Dreg 56	1.4	913.51	25396.2	478.4	115.28	1434.37																																	G4 - CD62L	1.4		1.47094		40.893		0
G5 - CD62P	AK-4	0.66	590.85	4742.4	475.28	134.99	1310.14					Plate 2	% positive												Plate 2	% positive														G5 - CD62P	0.66		0.951388		7.63622		0
G6 - CD63	H5C6	84.62	11310.3	13074.5	7624.24	1293.6	34761.2					5.9	2.71	7.33	1.6	1.02	1.63	13.88	5.14	0.88	62.95	61.51	86.54		5.9	2.71	7.33	1.6	1.02	1.63	13.88	5.14	0.88	62.95	61.51	86.54				G6 - CD63	84.62		18.2119		21.0526		1
G7 - CD64	10.1	0.77	809.5	46476.5	375.44	102.91	1139.74					40.63	2.62	6.6	48.88	0.95	0.99	0.67	13.97	7.61	7.16	20.92	1.1		40.63	2.62	6.6	48.88	0.95	0.99	0.67	13.97	7.61	7.16	20.92	1.1				G7 - CD64	0.77		1.30346		74.8365		0
G8 - CD66(a.c.d.e)	B1.1/CD66	49.74	4498.04	8179.16	2067.52	294.22	17053.3					1.44	3.6	0.94	1.21	10.45	3.87	1.27	0.96	0.84	0.38	1.28	0.87		1.44	3.6	0.94	1.21	10.45	3.87	1.27	0.96	0.84	0.38	1.28	0.87				G8 - CD66(a.c.d.e)	49.74		4.9124		8.93263		1
G9 - CD66b	G10F5	1.21	610.96	4171.87	473.2	128.91	1471.76					1.15	0.7	9.15	1.41	1.14	1.39	1.92	50.68	2.01	1.84	1.25	38.34		1.15	0.7	9.15	1.41	1.14	1.39	1.92	50.68	2.01	1.84	1.25	38.34				G9 - CD66b	1.21		0.696433		4.75551		0
G10 - CD66f	IID10	1.3	565.61	4008.59	454.48	125.74	1288.56					1.4	62.15	99.7	1.87	69.32	2.08	11.7	0.94	0.56	3.4	0.83	8.49		1.4	62.15	99.7	1.87	69.32	2.08	11.7	0.94	0.56	3.4	0.83	8.49				G10 - CD66f	1.3		0.910746		6.45464		0
G11 - CD69	FN50	1.21	619.58	3644.51	495.04	147.68	1462.4					0.73	87.3	0.65	12.12	69.09	1.04	0.65	0.88	1.02	5.07	3.92	17.55		0.73	87.3	0.65	12.12	69.09	1.04	0.65	0.88	1.02	5.07	3.92	17.55				G11 - CD69	1.21		0.997649		5.8684		0
G12 - CD70	Ki-24	7.19	896.18	3387.22	596.96	164.27	2448.37					8.01	5.22	4.18	2.99	1.71	11.42	1.17	10.76	6.61	26.42	1.54	30.2		8.01	5.22	4.18	2.99	1.71	11.42	1.17	10.76	6.61	26.42	1.54	30.2				G12 - CD70	7.19		1.42943		5.4027		1
H1 - CD71	M-A712	96.18	16465.1	17061.2	10989.2	2402.45	48085.7					1.34	1.17	4.36	52.5	1.43	1.16	2.54	76.08	0.99	2.31	4.63	0.74		1.34	1.17	4.36	52.5	1.43	1.16	2.54	76.08	0.99	2.31	4.63	0.74				H1 - CD71	96.18		17.9818		18.6329		1
H2 - CD72	J4-117	2.45	894.05	2273.08	481.52	139.26	1332.71																																	H2 - CD72	2.45		1.68412		4.2818		0
H3 - CD73	AD2	22.64	2552.94	8873.78	733.72	146.22	11294.6																																	H3 - CD73	22.64		4.11075		14.2886		1
H4 - CD74	M-B741	2.8	668.52	2836.04	529.36	157.98	1657.71					Plate 3	% positive												Plate 3	% positive														H4 - CD74	2.8		0.730104		3.0973		0
H5 - CD75	LN1	8.54	4746.41	49764.2	509.6	116.38	18502.6					1.81	4.5	0.62	0.75	1.14	0.57	65.46	1.5	1.5	1.4	0.86	0.6		1.81	4.5	0.62	0.75	1.14	0.57	65.46	1.5	1.5	1.4	0.86	0.6				H5 - CD75	8.54		5.41043		56.7262		1
H6 - CD77	5B5	1.58	657.6	4439.48	482.56	139.2	1729.21					7.32	4.39	58.32	1.53	82.95	1.18	0.67	18.34	1.14	51.5	1.88	0.76		7.32	4.39	58.32	1.53	82.95	1.18	0.67	18.34	1.14	51.5	1.88	0.76				H6 - CD77	1.58		0.749598		5.06056		0
H7 - CD79b	CB3-1	7.32	921.71	5128.26	517.92	139.2	3678.06					6.26	97.72	89.05	1.74	1.32	1.28	1.01	2.59	78.9	1.81	81.03	41.7		6.26	97.72	89.05	1.74	1.32	1.28	1.01	2.59	78.9	1.81	81.03	41.7				H7 - CD79b	7.32		1.48414		8.25754		1
H8 - CD80	L307.4	1.58	659.27	4730.89	515.84	142.01	1533.06					46.06	33.61	1.85	2.8										46.06	33.61	1.85	2.8	0	0	0	0	0	0	0	0				H8 - CD80	1.58		1.06156		7.61769		0
H9 - CD81	JS-81	98.7	55537.7	56245.7	43021.7	13482.6	134552					0	0	0	0	0									0	0	0	0	0	0	0	0	0	0	0	0				H9 - CD81	98.7		89.4269		90.567		1
H10 - CD83	HB15e	1.88	659.66	3373.52	499.2	126.88	1655.84					99.44	92.26	35.33	1.11	2.34	2.2	1.52	2.92	1.86	50.22	17.8	0.91		99.44	92.26	35.33	1.11	2.34	2.2	1.52	2.92	1.86	50.22	17.8	0.91				H10 - CD83	1.88		1.06219		5.43205		0
H11 - CD84	2G7	0.21	550.53	3138.72	470.08	125.79	1289.6					4.55													4.55	0	0	0	0	0	0	0	0	0	0	0				H11 - CD84	0.21		0.886465		5.05397		0
H12 - CD85	GHI/75	2.02	550.6	1987.5	462.8	113.26	1322.1					0	0	0	0										0	0	0	0	0	0	0	0	0	0	0	0				H12 - CD85	2.02		1.03717		3.74385		0
A1 - Buffer		5.9	1159.69	6381.96	734.24	195.47	2761.72																																	A1 - Buffer	5.9		1.86734		10.2762		1
A2 - CD86	2331 (FUN-1)	2.71	864.33	3848.33	686.4	173.52	2023.06																																	A2 - CD86	2.71		1.39175		6.19659		0
A3 - CD87	VIM5	7.33	1117.01	4556.05	764.4	152.67	3036.02					plate 1	mean of positive population												plate 1	mean of positive population														A3 - CD87	7.33		1.79861		7.33616		1
A4 - CD88	D53-1473	1.6	917.01	15065.7	593.84	132.08	1815.32					3531.21	3611.36	3440.53	3223.72	3310.78	3020.13	10730.3	8092.06	3277.18	3604.79	3566.33	3417.48		3531.21	3611.36	3440.53	3223.72	3310.78	3020.13	10730.3	8092.06	3277.18	3604.79	3566.33	3417.48				A4 - CD88	1.6		1.47657		24.2588		0
A5 - CD89	A59	1.02	651.53	3886.09	542.88	131.82	1440.45					3062.04	27736.6	8092.13	2971.19	2771.74	3821.58	4049.59	2888.32	42943.6	4500.23	3312.09	3192.71		3062.04	27736.6	8092.13	2971.19	2771.74	3821.58	4049.59	2888.32	42943.6	4500.23	3312.09	3192.71				A5 - CD89	1.02		1.0491		6.25739		0
A6 - CD90	5E10	1.63	719.92	5570	539.76	129.84	1651.05					4140.32	2584.59	4811.77	3925.17	2915.7	29418.9	3003.52	4287.98	3159.14	4311.61	4584.61	4741.53		4140.32	2584.59	4811.77	3925.17	2915.7	29418.9	3003.52	4287.98	3159.14	4311.61	4584.61	4741.53				A6 - CD90	1.63		1.15922		8.96883		0
A7 - CD91	A2MR-alpha 2	13.88	1589.98	6985.76	695.76	180.91	6687.36					3681.34	2972.56	7854.37	3595.28	3077.36	6243.12	4768.61	3449.33	2693.54	3812.64	3118.96	2900.14		3681.34	2972.56	7854.37	3595.28	3077.36	6243.12	4768.61	3449.33	2693.54	3812.64	3118.96	2900.14				A7 - CD91	13.88		2.56019		11.2485		1
A8 - CDw93	R139	5.14	701.79	2691.08	551.72	120.54	1702.12					3436.55	3021.32	6862.68	45352.7	4202.47	2413.57	3295.55	3131.16	84736.7	12153.5	3080.02	13219		3436.55	3021.32	6862.68	45352.7	4202.47	2413.57	3295.55	3131.16	84736.7	12153.5	3080.02	13219				A8 - CDw93	5.14		1.32196		5.06919		1
A9 - CD94	HP-3D9	0.88	601.75	4517.46	455.52	114.35	1484.39					9954.06	21441.1	31403.2	10341.3	2431.09	2802.02	4249.57	22988.3	6931.63	10261.5	70.51	23195.1		9954.06	21441.1	31403.2	10341.3	2431.09	2802.02	4249.57	22988.3	6931.63	10261.5	70.51	23195.1				A9 - CD94	0.88		0.968939		7.27402		0
A10 - CD95	DX2	62.95	5776.65	8420.42	4251.52	601.07	14191.7					54135.7	3576.82	2981.42	25396.2	4742.4	13074.5	46476.5	8179.16	4171.87	4008.59	3644.51	3387.22		54135.7	3576.82	2981.42	25396.2	4742.4	13074.5	46476.5	8179.16	4171.87	4008.59	3644.51	3387.22				A10 - CD95	62.95		9.30157		13.5586		1
A11 - CD97	VIM3b	61.51	4804.72	6905.79	3428.88	673.66	13287.4					17061.2	2273.08	8873.78	2836.04	49764.2	4439.48	5128.26	4730.89	56245.7	3373.52	3138.72	1987.5		17061.2	2273.08	8873.78	2836.04	49764.2	4439.48	5128.26	4730.89	56245.7	3373.52	3138.72	1987.5				A11 - CD97	61.51		7.73657		11.1197		1
A12 - CD98	UM7F8	86.54	45835.9	52750.3	19509.4	1067.04	205830																																	A12 - CD98	86.54		73.8051		84.9387		1
B1 - CD99	TU12	40.63	2605.88	4656.09	1732.12	594.72	7683.99					Plate 2	mean of positive population												Plate 2	mean of positive population														B1 - CD99	40.63		2.84593		5.08501		1
B2 - CD99R	HIT4	2.62	780.83	3973.51	589.16	173.63	1924.21					6381.96	3848.33	4556.05	15065.7	3886.09	5570	6985.76	2691.08	4517.46	8420.42	6905.79	52750.3		6381.96	3848.33	4556.05	15065.7	3886.09	5570	6985.76	2691.08	4517.46	8420.42	6905.79	52750.3				B2 - CD99R	2.62		0.890068		4.5294		0
B3 - CD100	A8	6.6	1110.58	3706.71	827.84	216.32	3002.48					4656.09	3973.51	3706.71	8997.79	4621.02	3982.42	3104.82	7903.82	9274.62	3253.48	4225.71	3515.78		4656.09	3973.51	3706.71	8997.79	4621.02	3982.42	3104.82	7903.82	9274.62	3253.48	4225.71	3515.78				B3 - CD100	6.6		1.78826		5.96855		1
B4 - CD102	CBR-1C2/2.1	48.88	4709.56	8997.79	1892.8	198.64	17181.5					3242.55	3907.59	2995.05	3893.18	3757.4	4227.74	3974.26	3571.95	4810.35	3254.85	4212.42	3211.87		3242.55	3907.59	2995.05	3893.18	3757.4	4227.74	3974.26	3571.95	4810.35	3254.85	4212.42	3211.87				B4 - CD102	48.88		5.14341		9.82667		1
B5 - CD103	Ber-ACT8	0.95	688.48	4621.02	563.68	157.77	1573.57					33076.6	3841.41	4772.69	3463.86	4245.4	3971.67	3441.42	6900.79	4953.97	3048.98	3189.16	6017.24		33076.6	3841.41	4772.69	3463.86	4245.4	3971.67	3441.42	6900.79	4953.97	3048.98	3189.16	6017.24				B5 - CD103	0.95		1.10859		7.44078		0
B6 - CD105	266	0.99	648.32	3982.42	526.76	145.34	1537.8					29828.7	33262.5	55345	22654.5	14715.7	2389.62	4937.31	7730.02	3757.78	2801.18	3470.65	3972.96		29828.7	33262.5	55345	22654.5	14715.7	2389.62	4937.31	7730.02	3757.78	2801.18	3470.65	3972.96				B6 - CD105	0.99		1.04393		6.4125		0
B7 - CD106	51-10C9	0.67	612.6	3104.82	494.52	112.32	1468.74					6058.62	12522	55956.5	3942.59	13554.3	4101.89	3652.06	4752.21	31540.2	2723.94	3522.28	5756.52		6058.62	12522	55956.5	3942.59	13554.3	4101.89	3652.06	4752.21	31540.2	2723.94	3522.28	5756.52				B7 - CD106	0.67		0.98641		4.99939		0
B8 - CD107a	H4A3	13.97	1982.85	7903.82	1024.4	314.03	5646.11					2361.17	3181.57	4004.2	9778.6	3428.08	2962.22	3511.96	2936.79	3377.75	3960.7	3877.81	11399.8		2361.17	3181.57	4004.2	9778.6	3428.08	2962.22	3511.96	2936.79	3377.75	3960.7	3877.81	11399.8				B8 - CD107a	13.97		3.19279		12.7267		1
B9 - CD107b	H4B4	7.61	1399.4	9274.62	696.8	182.99	3421.65					3186.47	3018.29	2564.64	9818.08	3316.65	2938.73	4140.29	83388.5	66501.3	4297.59	2581.36	3500.12		3186.47	3018.29	2564.64	9818.08	3316.65	2938.73	4140.29	83388.5	66501.3	4297.59	2581.36	3500.12				B9 - CD107b	7.61		2.25332		14.934		1
B10 - CD108	KS-2	7.16	975.74	3253.48	766.48	192.04	2403.96																																	B10 - CD108	7.16		1.06563		3.55319		1
B11 - CD109	TEA 2/16	20.92	1688.4	4225.71	1140.88	282.62	4626.28					Plate 3	mean of positive population												Plate 3	mean of positive population														B11 - CD109	20.92		2.71867		6.80425		1
B12 - CD112	BAH-1	1.1	677.6	3515.78	529.36	140.4	1701.34					3581.63	4621.66	3238.35	3374.11	4418.86	6549.71	7052.28	3477.6	25269.7	3225.2	3541.72	3000.19		3581.63	4621.66	3238.35	3374.11	4418.86	6549.71	7052.28	3477.6	25269.7	3225.2	3541.72	3000.19				B12 - CD112	1.1		1.09107		5.66112		0
C1 - CD114	R2.525	1.44	783.78	3242.55	663.52	168.48	1781					9472.05	2701.83	5289.33	24205.1	14705.1	27184.1	3471.52	5275.65	3971.14	13967.9	3563.73	4219.28		9472.05	2701.83	5289.33	24205.1	14705.1	27184.1	3471.52	5275.65	3971.14	13967.9	3563.73	4219.28				C1 - CD114	1.44		1.26204		5.22116		0
C2 - CD116	LMM741	3.6	895.66	3907.59	650	156.94	2391.17					3839.22	23692.8	15945.6	3558.68	2812.51	2964.28	3406.91	5030.86	6345.89	10743.5	40757.5	19954.9		3839.22	23692.8	15945.6	3558.68	2812.51	2964.28	3406.91	5030.86	6345.89	10743.5	40757.5	19954.9				C2 - CD116	3.6		1.02096		4.45426		0
C3 - CD117	M5D12	0.94	600.86	2995.05	507.52	124.59	1378.31					19911.4	17521.5	3961.43	2551.38										19911.4	17521.5	3961.43	2551.38	0	0	0	0	0	0	0	0				C3 - CD117	0.94		0.967506		4.82264		0
C4 - CD118 (LIF rcptr)	YB5.B8	1.21	678.98	3893.18	549.12	144.4	1632.23																		0	0	0	0	0	0	0	0	0	0	0	0				C4 - CD118 (LIF rcptr)	1.21		1.0933		6.26881		0
C5 - CD119	GIR-208	10.45	1355.32	3757.4	1055.6	340.03	3317.29					58601.9	19673.3	4491.09	3622.2	2826.2	3363.2	3911.27	3808.72	8137.78	5496.36	6546.96	3680.56		58601.9	19673.3	4491.09	3622.2	2826.2	3363.2	3911.27	3808.72	8137.78	5496.36	6546.96	3680.56				C5 - CD119	10.45		2.18234		6.05017		1
C6 - CD120a	MABTNFR1-A1	3.87	890.53	4227.74	616.72	166.24	2399.54					3057.24													3057.24	0	0	0	0	0	0	0	0	0	0	0				C6 - CD120a	3.87		1.43393		6.80752		0
C7 - CD121a	HIL1R-M1	1.27	641.06	3974.26	500.24	136.19	1505.56																		0	0	0	0	0	0	0	0	0	0	0	0				C7 - CD121a	1.27		1.03224		6.39936		0
C8 - CD121b	MNC2	0.96	626.31	3571.95	515.32	108.16	1430.42																																	C8 - CD121b	0.96		1.00849		5.75156		0
C9 - CD122	Mik-beta 3	0.84	621.17	4810.35	468	106.08	1461.41																																	C9 - CD122	0.84		1.00021		7.74564		0
C10 - CD123	9F5	0.38	561.2	3254.85	472.68	113.31	1299.12					plate 1	Normalized mean of pos. pop.												plate 1	Normalized mean of pos. pop.														C10 - CD123	0.38		0.903645		5.24097		0
C11- CD124	hIL4R-M57	1.28	642.67	4212.42	505.44	106.08	1513.3					5.68596	5.81502	5.53995	5.19084	5.33103	3.29835	17.2779	13.0299	3.57907	5.80444	5.74251	5.50283		5.68596	5.81502	5.53995	5.19084	5.33103	3.29835	17.2779	13.0299	3.57907	5.80444	5.74251	5.50283				C11- CD124	1.28		1.03483		6.78285		0
C12 - CD126	M5	0.87	602.5	3211.87	491.92	105.04	1450.23					3.34412	44.6615	8.83758	3.2449	3.02707	6.15352	6.52066	3.15439	48.9513	5.12981	5.33313	5.14091		3.34412	44.6615	8.83758	3.2449	3.02707	6.15352	6.52066	3.15439	48.9513	5.12981	5.33313	5.14091				C12 - CD126	0.87		0.970147		5.17176		0
D1 - CD127	hIL-7R-M21	1.15	1004.31	33076.6	543.4	135.15	1538.16					6.66675	4.86859	7.74792	6.32032	4.69487	32.129	4.83627	6.90452	5.08685	6.94256	5.00695	7.63482		6.66675	4.86859	7.74792	6.32032	4.69487	32.129	4.83627	6.90452	5.08685	6.94256	5.00695	7.63482				D1 - CD127	1.15		1.61714		53.26		0
D2 - CD128b	6C6	0.7	670.74	3841.41	556.4	154.8	1641.48					5.9277	5.59941	12.6471	5.78913	4.95517	7.11653	7.67843	5.55412	5.07382	6.13912	5.02216	4.62579		5.9277	5.59941	12.6471	5.78913	4.95517	7.11653	7.67843	5.55412	5.07382	6.13912	5.02216	4.62579				D2 - CD128b	0.7		1.08003		6.18545		0
D3 - CD130	AM64	9.15	1465.12	4772.69	1145.04	363.84	3255.51					5.53354	4.86494	11.0503	85.4308	6.76683	4.54644	5.3065	3.4196	92.5427	19.5695	3.51091	21.2852		5.53354	4.86494	11.0503	85.4308	6.76683	4.54644	5.3065	3.4196	92.5427	19.5695	3.51091	21.2852				D3 - CD130	9.15		2.35914		7.685		1
D4 - CD134	ACT35	1.41	687.08	3463.86	558.48	163.23	1605.45					16.028	34.5244	50.5654	16.6516	4.57945	4.51182	6.84267	43.3031	7.57017	16.5231	0.0803743	25.3318		16.028	34.5244	50.5654	16.6516	4.57945	4.51182	6.84267	43.3031	7.57017	16.5231	0.0803743	25.3318				D4 - CD134	1.41		1.10634		5.57752		0
D5 - CD135	4G8	1.14	668.59	4245.4	535.08	118.56	1546.74					59.1227	5.7594	4.80069	40.893	7.63622	21.0526	74.8365	8.93263	4.75551	6.45464	5.8684	5.4027		59.1227	5.7594	4.80069	40.893	7.63622	21.0526	74.8365	8.93263	4.75551	6.45464	5.8684	5.4027				D5 - CD135	1.14		1.07657		6.83595		0
D6 - CD137	4B4-1	1.39	633.51	3971.67	521.04	117.36	1421.68					18.6329	4.2818	14.2886	3.0973	56.7262	5.06056	8.25754	7.61769	90.567	5.43205	5.05397	3.74385		18.6329	4.2818	14.2886	3.0973	56.7262	5.06056	8.25754	7.61769	90.567	5.43205	5.05397	3.74385				D6 - CD137	1.39		1.02008		6.39519		0
D7 - CD137L	C65-485	1.92	690.63	3441.42	518.96	130.94	1855.57																																	D7 - CD137L	1.92		1.11205		5.54138		0
D8 - CD138	Mi15	50.68	4151.73	6900.79	2603.12	517.66	12252					plate 2	Normalized mean of pos. pop.												plate 2	Normalized mean of pos. pop.														D8 - CD138	50.68		6.68512		11.1117		1
D9 - CD140a	alpha R1	2.01	658.56	4953.97	488.8	128.86	1479.71					10.2762	6.19659	7.33616	24.2588	6.25739	8.96883	11.2485	5.06919	7.27402	13.5586	11.1197	84.9387		10.2762	6.19659	7.33616	24.2588	6.25739	8.96883	11.2485	5.06919	7.27402	13.5586	11.1197	84.9387				D9 - CD140a	2.01		0.719227		5.41033		0
D10 - CD140b	28D4	1.84	600.61	3048.98	504.4	114.19	1282.06					5.08501	4.5294	5.96855	9.82667	7.44078	6.4125	4.99939	12.7267	14.934	3.55319	6.80425	5.66112		5.08501	4.5294	5.96855	9.82667	7.44078	6.4125	4.99939	12.7267	14.934	3.55319	6.80425	5.66112				D10 - CD140b	1.84		0.655938		3.32985		0
D11 - CD141	1A4	1.25	625.47	3189.16	498.16	129.79	1575.39					5.22116	4.45426	4.82264	6.26881	6.05017	6.80752	6.39936	5.75156	7.74564	5.24097	6.78285	5.17176		5.22116	4.45426	4.82264	6.26881	6.05017	6.80752	6.39936	5.75156	7.74564	5.24097	6.78285	5.17176				D11 - CD141	1.25		1.00713		5.13519		0
D12 - CD142	HTF-1	38.34	3061.53	6017.24	1772.16	462.7	8620.87					53.26	6.18545	7.685	5.57752	6.83595	6.39519	5.54138	11.1117	5.41033	3.32985	5.13519	9.68897		53.26	6.18545	7.685	5.57752	6.83595	6.39519	5.54138	11.1117	5.41033	3.32985	5.13519	9.68897				D12 - CD142	38.34		4.92968		9.68897		1
E1 - CD144	55-7H1	1.4	1058.3	29828.7	545.48	167.23	1577.47					48.0303	53.5593	89.1166	36.4783	23.6953	2.60975	7.95007	12.4469	4.28349	5.27658	5.58845	6.39727		48.0303	53.5593	89.1166	36.4783	23.6953	2.60975	7.95007	12.4469	4.28349	5.27658	5.58845	6.39727				E1 - CD144	1.4		1.70408		48.0303		0
E2 - CD146	P1H12	62.15	21117	33262.5	6561.36	509.24	66818.2					9.7556	13.6755	90.1013	6.34837	14.8029	6.60487	5.88056	7.65202	50.7861	5.13109	5.67158	6.28681		9.7556	13.6755	90.1013	6.34837	14.8029	6.60487	5.88056	7.65202	50.7861	5.13109	5.67158	6.28681				E2 - CD146	62.15		34.0026		53.5593		1
E3 - CD147	HIM6	99.7	55185.1	55345	43963.9	15216.8	134877					4.44774	3.47466	6.44757	11.1466	5.5199	5.57993	5.65497	5.53203	5.43886	6.37753	6.24406	18.356		4.44774	3.47466	6.44757	11.1466	5.5199	5.57993	5.65497	5.53203	5.43886	6.37753	6.24406	18.356				E3 - CD147	99.7		88.8592		89.1166		1
E4 - CD150	A12	1.87	1045.92	22654.5	538.72	121.52	1648.71					5.13086	4.86006	4.83101	18.4943	3.62218	4.68734	6.6667	134.272	107.081	6.91999	4.86251	5.6359		5.13086	4.86006	4.83101	18.4943	3.62218	4.68734	6.6667	134.272	107.081	6.91999	4.86251	5.6359				E4 - CD150	1.87		1.68414		36.4783		0
E5 - CD151	14A2.H1	69.32	10646.8	14715.7	5338.32	803.92	38538.4																																	E5 - CD151	69.32		17.1436		23.6953		1
E6 - CD152	BNI3	2.08	637.04	2389.62	505.44	112.22	1636.28					Plate 3	Normalized mean of pos. pop.												Plate 3	Normalized mean of pos. pop.														E6 - CD152	2.08		0.695724		2.60975		0
E7 - CD153	D2-1173	11.7	1090.72	4937.31	514.8	148.67	4700.7					5.76715	7.44181	5.2144	5.433	7.11526	10.5464	11.3556	5.59964	40.6893	5.19322	5.70289	4.83091		5.76715	7.44181	5.2144	5.433	7.11526	10.5464	11.3556	5.59964	40.6893	5.19322	5.70289	4.83091				E7 - CD153	11.7		1.75628		7.95007		1
E8 - CD154	TRAP1	0.94	603.09	7730.02	455.52	113.36	1353.4					15.2519	5.08944	8.51689	27.5914	16.7623	43.772	5.58985	6.01371	6.39434	26.3113	5.73833	6.79389		15.2519	5.08944	8.51689	27.5914	16.7623	43.772	5.58985	6.01371	6.39434	26.3113	5.73833	6.79389				E8 - CD154	0.94		0.971097		12.4469		0
E9 - CD158a	HP-3E4	0.56	586.46	3757.78	491.92	120.59	1337.65					6.18192	38.1502	30.0367	3.88651	3.0716	3.23735	5.48581	5.4943	6.93048	17.2991	46.4594	31.8286		6.18192	38.1502	30.0367	3.88651	3.0716	3.23735	5.48581	5.4943	6.93048	17.2991	46.4594	31.8286				E9 - CD158a	0.56		0.668506		4.28349		0
E10 - CD158b	CH-L	3.4	614.75	2801.18	479.96	99.74	1445.18					22.697	19.9728	6.3787	4.80604										22.697	19.9728	6.3787	4.80604												E10 - CD158b	3.4		1.158		5.27658		0
E11 - CD161	DX12	0.83	544.55	3470.65	445.12	111.18	1280.03																		0	0	0	0	0											E11 - CD161	0.83		0.876836		5.58845		0
E12 - CD162	KPL-1	8.49	1123.84	3972.96	766.48	156.99	3152.34					92.2008	30.682	7.0042	5.6491	4.93841	5.29146	6.15376	5.99242	12.8035	8.64765	10.9439	5.79078		92.2008	30.682	7.0042	5.6491	4.93841	5.29146	6.15376	5.99242	12.8035	8.64765	10.9439	5.79078				E12 - CD162	8.49		1.80961		6.39727		1
F1 - CD163	GHI/61	0.73	610.58	6058.62	492.96	125.74	1337.44					5.11048													5.11048															F1 - CD163	0.73		0.983157		9.7556		0
F2 - CD164	N6B6	87.3	11098.6	12522	7444.84	1170.83	32460.2																		0	0	0	0												F2 - CD164	87.3		12.121		13.6755		1
F3 - CD165	SN2	0.65	960.74	55956.5	509.6	130.94	1527.24																																	F3 - CD165	0.65		1.54699		90.1013		0
F4 - CD166	3A6	12.12	1347.59	3942.59	981.76	275.55	3718.21																																	F4 - CD166	12.12		2.16989		6.34837		1
F5 - CD171	5G3	69.09	9686.87	13554.3	4760.6	453.91	32897					Plate 1	Critical range digital												Plate 1	Critical range digital														F5 - CD171	69.09		10.5792		14.8029		1
F6 - CD172b	B4B6	1.04	604.63	4101.89	501.28	106.86	1345.81					0	0	0	0	0	1	1	1	0	1	1	0		0	0	0	0	0	1	1	1	0	1	1	0				F6 - CD172b	1.04		0.973577		6.60487		0
F7 - CD177	MEM-166	0.65	601.94	3652.06	500.24	132.03	1351.79					1	1	1	0	0	0	0	0	1	0	0	0		1	1	1	0	0	0	0	0	1	0	0	0				F7 - CD177	0.65		0.969245		5.88056		0
F8 - CD178	NOK-1	0.88	615.27	4752.21	484.64	115.44	1382.78					0	0	1	0	0	1	0	0	0	0	1	0		0	0	1	0	0	1	0	0	0	0	1	0				F8 - CD178	0.88		0.990709		7.65202		0
F9 - CD180	G28-8	1.02	878.33	31540.2	477.36	125.53	1464.53					0	0	1	0	0	0	0	0	0	0	0	0		0	0	1	0	0	0	0	0	0	0	0	0				F9 - CD180	1.02		1.41429		50.7861		0
F10 - CD181	5A12	5.07	677.89	2723.94	522.08	132.76	1693.64					0	0	1	1	0	1	0	0	1	1	0	1		0	0	1	1	0	1	0	0	1	1	0	1				F10 - CD181	5.07		1.27694		5.13109		1
F11 - CD183	1C6/CXCR3	3.92	738.54	3522.28	493.48	120.48	2202.82					1	1	0	1	0	0	0	1	1	1	1	1		1	1	0	1	0	0	0	1	1	1	1	1				F11 - CD183	3.92		1.1892		5.67158		0
F12 - CD184	12G5	17.55	1611.4	5756.52	717.6	173.47	5213.78					1	0	0	0	0	1	0	1	0	0	0	1		1	0	0	0	0	1	0	1	0	0	0	1				F12 - CD184	17.55		1.75984		6.28681		1
G1 - CD193	5E8	8.01	754.46	2361.17	554.84	142.43	2106.47					1	0	1	0	1	0	1	0	1	0	0	0		1	0	1	0	1	0	1	0	1	0	0	0				G1 - CD193	8.01		1.42118		4.44774		1
G2 - CD61	2D7/CCR5	5.22	771.77	3181.57	549.12	142.38	2129.04																																	G2 - CD61	5.22		0.842866		3.47466		1
G3 - CD196	11A9	4.18	835.42	4004.2	587.6	122.41	2300.01					Plate 2	Critical range digital												Plate 2	Critical range digital														G3 - CD196	4.18		1.3452		6.44757		0
G4 - CD197	2H4	2.99	978.98	9778.6	594.88	139	2082.29					1	0	1	0	0	0	1	1	0	1	1	1		1	0	1	0	0	0	1	1	0	1	1	1				G4 - CD197	2.99		1.11594		11.1466		0
G5 - CD200	MRC OX-104	1.71	726.64	3428.08	561.6	145.55	1876.21					1	0	1	1	0	0	0	1	1	1	1	0		1	0	1	1	0	0	0	1	1	1	1	0				G5 - CD200	1.71		1.17004		5.5199		0
G6 - CD205	MG38	11.42	845.74	2962.22	542.88	154.91	2481.44					0	0	0	0	1	0	0	0	0	0	0	0		0	0	0	0	1	0	0	0	0	0	0	0				G6 - CD205	11.42		1.59312		5.57993		1
G7 - CD206	19.2	1.17	639.71	3511.96	520	140.35	1505.61					0	0	1	0	0	0	0	1	0	0	0	1		0	0	1	0	0	0	0	1	0	0	0	1				G7 - CD206	1.17		1.03006		5.65497		0
G8 - CD209	DCN46	10.76	787.18	2936.79	494	121.63	2543.74					0	1	1	0	1	0	1	0	0	0	0	1		0	1	1	0	1	0	1	0	0	0	0	1				G8 - CD209	10.76		1.48281		5.53203		1
G9 - CD220	3B6/IR	6.61	1235.77	3377.75	1035.84	382.46	2780.39					0	1	0	1	1	0	0	0	0	1	0	1		0	1	0	1	1	0	0	0	0	1	0	1				G9 - CD220	6.61		1.98984		5.43886		1
G10 - CD221	3B7	26.42	2158.58	3960.7	1802.32	704.55	4743.75					1	1	0	0	0	1	0	1	1	1	0	1		1	1	0	0	0	1	0	1	1	1	0	1				G10 - CD221	26.42		3.47575		6.37753		1
G11 - CD226	DX11	1.54	655.78	3877.81	510.12	137.28	1624.84					0	0	0	1	0	0	0	1	0	0	0	0		0	0	0	1	0	0	0	1	0	0	0	0				G11 - CD226	1.54		1.05594		6.24406		0
G12 - CD227	HMPV	30.2	4075.39	11399.8	1225.12	200.62	19107.7																																	G12 - CD227	30.2		6.5622		18.356		1
H1 - CD229	HLy9.1.25	1.34	631.64	3186.47	513.76	147.26	1536.96																																	H1 - CD229	1.34		1.01707		5.13086		0
H2 - CD231	M3-3D9 (SN1a)	1.17	667.73	3018.29	537.68	127.82	1631.29					Plate 3	Critical range digital												Plate 3	Critical range digital														H2 - CD231	1.17		1.07518		4.86006		0
H3 - CD235a	GA-R2 (HIR2)	4.36	687.55	2564.64	534.56	160.11	1603.78					0	0	0	0	0	0	1	0	0	0	0	0		0	0	0	0	0	0	1	0	0	0	0	0				H3 - CD235a	4.36		1.29514		4.83101		0
H4 - CD243 (p-glycoProtein)	17F9	52.5	5541.64	9818.08	1800.24	304.56	25245.9					1	0	1	0	1	0	0	1	0	1	0	0		1	0	1	0	1	0	0	1	0	1	0	0				H4 - CD243 (p-glycoProtein)	52.5		10.4388		18.4943		1
H5 - CD244	2-69	1.43	612.4	3316.65	501.28	152.78	1399.01					1	1	1	0	0	0	0	0	1	0	1	1		1	1	1	0	0	0	0	0	1	0	1	1				H5 - CD244	1.43		0.668815		3.62218		0
H6 - CD255 (Tweak)	CARL-1	1.16	571.69	2938.73	473.72	122.67	1284.3					1	1	0	0										1	1	0	0	0	0	0	0	0	0	0	0				H6 - CD255 (Tweak)	1.16		0.911859		4.68734		0
H7 - CD268	11C1	2.54	666.7	4140.29	501.28	128.86	1675.49					0	0	0	0	0									0	0	0	0	0	0	0	0	0	0	0	0				H7 - CD268	2.54		1.07352		6.6667		0
H8 - CD271	C40-1457	76.08	63711.6	83388.5	21147.4	521.25	254140					1	1	1	0	0	0	0	0	0	1	1	0		1	1	1	0	0	0	0	0	0	1	1	0				H8 - CD271	76.08		102.589		134.272		1
H9 - CD273	MIH18	0.99	1179.61	66501.3	459.68	110.19	1212.07					0													0	0	0	0	0	0	0	0	0	0	0	0				H9 - CD273	0.99		1.89941		107.081		0
H10 - CD274	MIH1	2.31	850.53	4297.59	686.4	262.03	1831.49					0	0	0	0										0	0	0	0	0	0	0	0	0	0	0	0				H10 - CD274	2.31		1.36953		6.91999		0
H11 - CD275 (B7-H2)	2D3/B7-H2	4.63	690.25	2581.36	540.8	119.5	1663.27																																	H11 - CD275 (B7-H2)	4.63		1.30022		4.86251		0
H12 - CD278	DX29	0.74	576.03	3500.12	469.04	133.07	1276.6																																	H12 - CD278	0.74		0.927525		5.6359		0
A1 - Buffer		1.81	628.59	3581.63	465.92	111.23	1742.21					Plate1	Bimodality Index						log(95%-median)/log(median-5%)						Plate 1	Bimodality Index						log(95%-median)/log(median-5%)								A1 - Buffer	1.81		1.01216		5.76715		0
A2 - CD279	MIH4	4.5	849.01	4621.66	553.28	145.44	2318					1.20296	1.19101	1.24197	1.23266	1.1975	1.23688	1.54082	1.47357	1.24458	1.29505	1.20573	1.20249		1.20296	1.19101	1.24197	1.23266	1.1975	1.23688	1.54082	1.47357	1.24458	1.29505	1.20573	1.20249				A2 - CD279	4.5		1.36708		7.44181		0
A3 - CD282	11G7	0.62	574.25	3238.35	453.96	100.78	1327.51					1.23817	1.2451	1.4973	1.17957	1.17165	1.17923	1.2117	1.16307	1.38943	1.13767	1.18441	1.17792		1.23817	1.2451	1.4973	1.17957	1.17165	1.17923	1.2117	1.16307	1.38943	1.13767	1.18441	1.17792				A3 - CD282	0.62		0.924659		5.2144		0
A4 - CD305(LAIR-1)	DX26	0.75	510.41	3374.11	438.88	95.68	1158.77					1.1566	1.15959	1.23023	1.158	1.17679	1.59845	1.14215	1.18149	1.17424	1.17036	1.19519	1.12852		1.1566	1.15959	1.23023	1.158	1.17679	1.59845	1.14215	1.18149	1.17424	1.17036	1.19519	1.12852				A4 - CD305(LAIR-1)	0.75		0.821863		5.433		0
A5- CD309	89106	1.14	585.1	4418.86	457.6	111.23	1331.82					1.17838	1.16123	1.20685	1.17531	1.15716	1.1998	1.15444	1.14888	1.17707	1.16583	1.14884	1.17349		1.17838	1.16123	1.20685	1.17531	1.15716	1.1998	1.15444	1.14888	1.17707	1.16583	1.14884	1.17349				A5- CD309	1.14		0.942129		7.11526		0
A6 - CD314(NKG2D)	1D11	0.57	591.18	6549.71	470.08	136.19	1367.81					1.16752	1.17005	1.354	1.17454	1.16272	1.16582	1.15804	1.19259	1.12761	1.09252	1.1571	1.26313		1.16752	1.17005	1.354	1.17454	1.16272	1.16582	1.15804	1.19259	1.12761	1.09252	1.1571	1.26313				A6 - CD314(NKG2D)	0.57		0.951919		10.5464		0
A7 - CD321(F11 Rcptr)	M.AB.F11	65.46	5148.2	7052.28	3844.36	924.14	14602.1					1.12507	1.26058	1.16517	1.32699	1.16158	1.16721	1.20115	1.32981	1.16366	1.28995	1.15501	1.10793		1.12507	1.26058	1.16517	1.32699	1.16158	1.16721	1.20115	1.32981	1.16366	1.28995	1.15501	1.10793				A7 - CD321(F11 Rcptr)	65.46		8.28964		11.3556		1
A8 - CDw327	E20-1232	1.5	641.91	3477.6	495.04	131.04	1647					1.10294	1.17263	1.16909	1.16421	1.15394	1.16628	1.18389	1.28531	1.18229	1.16066	1.17507	1.23949		1.10294	1.17263	1.16909	1.16421	1.15394	1.16628	1.18389	1.28531	1.18229	1.16066	1.17507	1.23949				A8 - CDw327	1.5		1.0336		5.59964		0
A9 - CDw328	F023-420	1.5	934.32	25269.7	474.76	90.43	1556.41					1.16155	1.15612	1.45312	1.18781	1.63996	1.22084	1.35736	1.16898	1.10987	1.19148	1.14846	1.15359		1.16155	1.15612	1.45312	1.18781	1.63996	1.22084	1.35736	1.16898	1.10987	1.19148	1.14846	1.15359				A9 - CDw328	1.5		1.50444		40.6893		0
A10 - CDw329	E10-286	1.4	640.21	3225.2	488.8	118.51	1566.4																																	A10 - CDw329	1.4		1.03087		5.19322		0
A11 - CD335(NKP46)	9E2/NKp46	0.86	628.42	3541.72	520	121.63	1510.39					Plate2	Bimodality Index						log(95%-median)/log(median-5%)						Plate 2	Bimodality Index						log(95%-median)/log(median-5%)								A11 - CD335(NKP46)	0.86		1.01188		5.70289		0
A12 - CD336	P44-8.1	0.6	590.94	3000.19	505.44	116.48	1490.01					1.21072	1.15351	1.20447	1.15856	1.12975	1.16578	1.39306	1.16176	1.18926	1.12212	1.16094	1.23546		1.21072	1.15351	1.20447	1.15856	1.12975	1.16578	1.39306	1.16176	1.18926	1.12212	1.16094	1.23546				A12 - CD336	0.6		0.951533		4.83091		0
B1 - CD337	P30-15	7.32	1221.31	9472.05	475.8	122.56	4097.7					1.2352	1.19357	1.19774	1.29589	1.15176	1.16401	1.15737	1.28523	1.26728	1.16488	1.20747	1.18495		1.2352	1.19357	1.19774	1.29589	1.15176	1.16401	1.15737	1.28523	1.26728	1.16488	1.20747	1.18495				B1 - CD337	7.32		1.96656		15.2519		1
B2 - CD338(ABCG2)	5D3	4.39	695.37	2701.83	550.68	137.23	1601.91					1.13122	1.20348	1.13813	1.16398	1.17508	1.22513	1.17224	1.13476	1.17139	1.14152	1.15455	1.15224		1.13122	1.20348	1.13813	1.16398	1.17508	1.22513	1.17224	1.13476	1.17139	1.14152	1.15455	1.15224				B2 - CD338(ABCG2)	4.39		1.30987		5.08944		0
B3 - CD340(Her2)	Neu24.7	58.32	3711.25	5289.33	3045.12	704.03	8680.72					1.14814	1.16578	1.14921	1.16291	1.14712	1.13373	1.20749	1.20043	1.17205	1.11558	1.18159	1.23051		1.14814	1.16578	1.14921	1.16291	1.14712	1.13373	1.20749	1.20043	1.17205	1.11558	1.18159	1.23051				B3 - CD340(Her2)	58.32		5.97586		8.51689		1
B4 - abTCR	T10B9.1A-31	1.53	958.45	24205.1	492.44	115.39	1683.03					1.1691	1.26391	1.11215	1.16218	1.23646	1.17681	1.41276	1.16533	1.13911	1.15682	1.1577	1.21281		1.1691	1.26391	1.11215	1.16218	1.23646	1.17681	1.41276	1.16533	1.13911	1.15682	1.1577	1.21281				B4 - abTCR	1.53		1.09254		27.5914		0
B5 - B2-uGlob	TU99	82.95	12494.5	14705.1	6549.92	1454.7	41484					1.141	1.15817	1.16653	1.20648	1.2243	1.12737	1.14189	1.15039	1.17596	1.18471	1.25707	1.33525		1.141	1.15817	1.16653	1.20648	1.2243	1.12737	1.14189	1.15039	1.17596	1.18471	1.25707	1.33525				B5 - B2-uGlob	82.95		14.2425		16.7623		1
B6 - BLTR-1	203/14F11	1.18	885.35	27184.1	449.28	116.43	1458.13					1.22003	1.22585	1.21216	1.19316	1.19077	1.26989	1.16063	1.28811	1.15151	1.14078	1.18497	1.41253		1.22003	1.22585	1.21216	1.19316	1.19077	1.26989	1.16063	1.28811	1.15151	1.14078	1.18497	1.41253				B6 - BLTR-1	1.18		1.42559		43.772		0
B7 - CLIP	CerCLIP	0.67	579.44	3471.52	460.72	124.8	1364.53					1.1739	1.16314	1.17707	1.37647	1.16165	1.14278	1.19397	1.24405	1.13093	1.16406	1.16215	1.15076		1.1739	1.16314	1.17707	1.37647	1.16165	1.14278	1.19397	1.24405	1.13093	1.16406	1.16215	1.15076				B7 - CLIP	0.67		0.933016		5.58985		0
B8 - CMRF-44	CMRF44	18.34	1764.13	5275.65	994.24	277.68	6240.26																																	B8 - CMRF-44	18.34		2.01093		6.01371		1
B9 - CMRF-56	CMRF56	1.14	608.49	3971.14	462.8	105.98	1514.97					Plate 3	Bimodality Index						log(95%-median)/log(median-5%)						Plate 3	Bimodality Index						log(95%-median)/log(median-5%)								B9 - CMRF-56	1.14		0.979792		6.39434		0
B10 - EGF-r	EGFR1	51.5	7477.46	13967.9	2215.72	219.23	24586.6					1.21809	1.2437	1.15435	1.12688	1.15833	1.17021	1.16342	1.19536	1.17386	1.18061	1.15211	1.15574		1.21809	1.2437	1.15435	1.12688	1.15833	1.17021	1.16342	1.19536	1.17386	1.18061	1.15211	1.15574				B10 - EGF-r	51.5		14.0853		26.3113		1
B11 - Fmlp-r	5F1	1.88	647.39	3563.73	488.8	119.44	1605.03					1.39672	1.1549	1.11323	1.19382	1.22553	1.19093	1.17015	1.3028	1.18399	1.31798	1.18707	1.15896		1.39672	1.1549	1.11323	1.19382	1.22553	1.19093	1.17015	1.3028	1.18399	1.31798	1.18707	1.15896				B11 - Fmlp-r	1.88		1.04243		5.73833		0
B12 - gd TCR	B1	0.76	591.11	4219.28	478.92	119.5	1394.8					1.17909	1.12179	1.16318	1.17364	1.17121	1.16016	1.1611	1.16548	1.1364	1.15371	1.25442	1.48878		1.17909	1.12179	1.16318	1.17364	1.17121	1.16016	1.1611	1.16548	1.1364	1.15371	1.25442	1.48878				B12 - gd TCR	0.76		0.951807		6.79389		0
C1 - Hem. Prog. Cell	BB9	6.26	1067.34	3839.22	791.44	189.9	2683.82					1.40582	1.47009	1.16322	1.13738										1.40582	1.47009	1.16322	1.13738	0	0	0	0	0	0	0	0				C1 - Hem. Prog. Cell	6.26		1.71863		6.18192		1
C2 - HLA-A,B,C	G46-2.6	97.72	23194.9	23692.8	17572.9	4533.36	58920.1					1.24808	1.1646	1.1886	1.10963	1.17082									1.24808	1.1646	1.1886	1.10963	1.17082	0	0	0	0	0	0	0				C2 - HLA-A,B,C	97.72		37.3485		38.1502		1
C3 - HLA-A2	BB7.2	89.05	14599.5	15945.6	9082.84	976.09	44294.3					1.15723	1.14816	1.23993	1.12554	1.16821	1.1774	1.15602	1.19816	1.18925	1.17421	1.36978	1.1279		1.15723	1.14816	1.23993	1.12554	1.16821	1.1774	1.15602	1.19816	1.18925	1.17421	1.36978	1.1279				C3 - HLA-A2	89.05		27.501		30.0367		1
C4 - HLA-DQ	TU169	1.74	587.05	3558.68	445.12	111.28	1360.74					1.18043													1.18043	0	0	0	0	0	0	0	0	0	0	0				C4 - HLA-DQ	1.74		0.641129		3.88651		0
C5 - HLA-DR	G46-6 (L243)	1.32	598.18	2812.51	471.12	117.47	1436.97					1.15033	1.13373	1.18953	1.14582										1.15033	1.13373	1.18953	1.14582	0	0	0	0	0	0	0	0				C5 - HLA-DR	1.32		0.653285		3.0716		0
C6 - HLA-DR,DP,DO	TU39	1.28	535.79	2964.28	428.48	95.68	1272.08																																	C6 - HLA-DR,DP,DO	1.28		0.585147		3.23735		0
C7 - Invariant NKT	6B11	1.01	558.71	3406.91	457.08	101.87	1371.97																																	C7 - Invariant NKT	1.01		0.899636		5.48581		0
C8 - Disialoganglioside GD2	14.G2a	2.59	696.04	5030.86	514.8	104.99	1623.75																																	C8 - Disialoganglioside GD2	2.59		0.760159		5.4943		0
C9 - MIC A/B	6D4	78.9	5280.73	6345.89	4084.08	816.61	13937																																	C9 - MIC A/B	78.9		5.76719		6.93048		1
C10 - NKB1	M.AB.F11	1.81	719.8	10743.5	465.92	122.51	1308.48																																	C10 - NKB1	1.81		1.15902		17.2991		0
C11 - SSEA-1	MC480	81.03	33278	40757.5	12386.4	799.76	137673																																	C11 - SSEA-1	81.03		37.9336		46.4594		1
C12 - SSEA-4	MC813-70	41.7	8816.12	19954.9	1488.24	257.92	41331.7																																	C12 - SSEA-4	41.7		14.0619		31.8286		1
D1 - TRA-1-60	TRA-1-60	46.06	9764.1	19911.4	2323.36	347.26	45309.6																																	D1 - TRA-1-60	46.06		11.1301		22.697		1
D2 - TRA-1-81	TRA-1-81	33.61	6552.3	17521.5	1370.2	293.28	30050.5																																	D2 - TRA-1-81	33.61		7.46897		19.9728		1
D3 - Vb 23	AHUT7	1.85	624.78	3961.43	482.56	111.12	1458.34																																	D3 - Vb 23	1.85		1.00602		6.3787		0
D4 - Vb 8	JR2	2.8	624.59	2551.38	509.6	99.68	1446.38																																	D4 - Vb 8	2.8		1.17654		4.80604		0
E1 - mIgM	G155-228		877.27		508.56	138.32	2114.32																																	E1 - mIgM			1
E2 - mIgG1	MOPC-21		621.04		505.44	137.28	1479.09																																	E2 - mIgG1			1
E3 - mIgG2a	G155-178		915.65		457.08	113.36	1491.1																																	E3 - mIgG2a			1
E4 - mIgG2b	27-35		530.87		454.48	104.62	1119.4																																	E4 - mIgG2b			1
E5 - mIgG3	J606		626.95		494	126.88	1500.77																																	E5 - mIgG3			1
F1 - CD49f	GoH3	99.44	58281	58601.9	36409.4	6073.24	190100																																	F1 - CD49f	99.44		91.696		92.2008		1
F2 - CD104	439-9B	92.26	18261.3	19673.3	12162.8	1701.96	53383.7																																	F2 - CD104	92.26		28.4798		30.682		1
F3 - CD120b	hTNFR-M1	35.33	2131.08	4491.09	1242.28	208	6711.64																																	F3 - CD120b	35.33		3.32358		7.0042		1
F4 - CD132	TUGh4	1.11	599.65	3622.2	494	109.2	1306.45																																	F4 - CD132	1.11		0.9352		5.6491		0
F5 - CD201	RCR-252	2.34	656.71	2826.2	530.4	118.3	1665.09																																	F5 - CD201	2.34		1.14751		4.93841		0
F6 - CD210	3F9	2.2	652.99	3363.2	504.92	124.44	1596.56																																	F6 - CD210	2.2		1.02738		5.29146		0
F7 - CD212	2B6/12beta 2	1.52	635.84	3911.27	495.56	112.16	1465.52																																	F7 - CD212	1.52		1.00039		6.15376		0
F8 - CD267	1A1-K21-M22	2.92	674.63	3808.72	484.64	107.12	1708.1																																	F8 - CD267	2.92		1.06142		5.99242		0
F9 - CD294	BM16	1.86	721.03	8137.78	489.84	133.9	1571.86																																	F9 - CD294	1.86		1.13443		12.8035		0
F10 - CD326	EBA-1	50.22	3378.3	5496.36	2237.56	561.6	8346.42																																	F10 - CD326	50.22		5.31522		8.64765		1
F11 - Cutaneous Lymph. Antigen	HECA-452	17.8	1722.91	6546.96	698.36	192.35	5757.75																																	F11 - Cutaneous Lymph. Antigen	17.8		2.88001		10.9439		1
F12 - INT B7	FIB504	0.91	574.98	3680.56	487.24	126.72	1252.78																																	F12 - INT B7	0.91		0.90464		5.79078		0
G1 - SSEA-3	MC631	4.55	707.16	3057.24	531.44	135.98	1694.78																																	G1 - SSEA-3	4.55		1.18209		5.11048		0
H1 - rIgM	R4-22		598.23		481.52	110.03	1385.75																																	H1 - rIgM			1
H2 - rIgG1	R3-34		572.29		476.32	95.63	1319.03																																	H2 - rIgG1			1
H3 - rIgG2a	R35-95		635.59		487.24	139.36	1541.9																																	H3 - rIgG2a			1
H4 - rIgG2b	A95-1		641.2		527.28	128.86	1481.22																																	H4 - rIgG2b			1
