# Supplementary material for: Multiplex Flow Cytometry Barcoding and Antibody Arrays Identify Surface Antigen Profiles of Primary and Metastatic Colon Cancer Cell Lines
Source: PLoS One. 2013 Jan 7;8(1):e53015. doi: 10.1371/journal.pone.0053015 (PMC3538639; doi:10.1371/journal.pone.0053015)
Supplement: Table S2 — Complete SW620 profiling results. (XLSX) [file pone.0053015.s009.xlsx]

## Sheet: BDlyoplate Analysis Version1
									Critical Range							NUMBERS														SPECIFICITIES								SCALE					normalized		normalized		Critical Range
Specificity	Clone	% pos	Mean	%+Mean	Median	5th %ile	95th %ile		greater than																													1		Specificity	% pos		mean		mean of +pop		Digitized
A1 - Buffer		0.52	320.45	15741.1	231.92	-21.84	541.84		5			Plate 1	mean												Plate 1	mean												2		A1 - Buffer	0.52		1.09011		53.5483		0
A2 - CD1a	HI149	0.53	303.8	17172.2	206.96	-16.64	478.4					320.45	303.8	334.48	314.84	333.44	322.15	2721.47	1815.08	380.77	318.5	313.32	325.87		320.45	303.8	334.48	314.84	333.44	322.15	2721.47	1815.08	380.77	318.5	313.32	325.87		3		A2 - CD1a	0.53		1.03347		58.4169		0
A3 - CD1b	M-T101	0.67	334.48	14494.2	232.96	-21.84	544.96					331.37	6252.06	3704.17	312.43	346.36	288.48	362.68	294.83	13096.8	342.02	325.05	315.9		331.37	6252.06	3704.17	312.43	346.36	288.48	362.68	294.83	13096.8	342.02	325.05	315.9		4		A3 - CD1b	0.67		1.13784		49.3066		0
A4 - CD1d	CD1d42	0.48	314.84	16904.6	226.72	-22.88	529.41		but less than			333.45	344.21	378.82	290.91	302.09	25699.3	410.21	343.23	278.41	295.01	2144.02	341.26		333.45	344.21	378.82	290.91	302.09	25699.3	410.21	343.23	278.41	295.01	2144.02	341.26		5		A4 - CD1d	0.48		1.07103		57.5064		0
A5 - CD2	RPA-2.10	0.51	333.44	21047.4	220.48	-18.72	511.68		100			253.57	325.69	384.56	309.63	271.28	378.63	372.31	295.97	324.45	304.18	319.23	336.63		253.57	325.69	384.56	309.63	271.28	378.63	372.31	295.97	324.45	304.18	319.23	336.63		6		A5 - CD2	0.51		1.1343		71.5995		0
A6 - CD3	HIT3a	0.7	322.15	13031.8	226.72	-17.68	521.04					459.52	342.2	4364.39	6417.56	282	375.07	278.89	302.39	53459.1	5588.52	296.99	1474.06		459.52	342.2	4364.39	6417.56	282	375.07	278.89	302.39	53459.1	5588.52	296.99	1474.06		7		A6 - CD3	0.7		1.12656		45.572		0
A7 - CD4	RPA-T4	69.4	2721.47	3707.26	1688.96	216.32	7218.85					3566.97	1276.98	242.18	919.14	314.63	279.33	268.95	810.92	948.82	401.47	10.54	8217.57		3566.97	1276.98	242.18	919.14	314.63	279.33	268.95	810.92	948.82	401.47	10.54	8217.57		8		A7 - CD4	69.4		9.25796		12.6114		1
A8 - CD4v4	L120	55.46	1815.08	2892.62	1094.08	150.8	4698.72					21272.2	371.11	340.2	309.83	285.26	8167.08	254.31	3263.08	267.17	292.08	336.82	325.91		21272.2	371.11	340.2	309.83	285.26	8167.08	254.31	3263.08	267.17	292.08	336.82	325.91		9		A8 - CD4v4	55.46		6.17458		9.84018		1
A9 - CD5	L17F12	2.07	380.77	4709.02	256.88	-4.16	657.28					6028.59	295.14	287.94	353.01	904.78	299.72	350.74	352.27	28866.8	307.85	254.15	254.64		6028.59	295.14	287.94	353.01	904.78	299.72	350.74	352.27	28866.8	307.85	254.15	254.64		10		A9 - CD5	2.07		1.33155		16.4674		0
A10 - CD6	M-T605	2.1	318.5	4794.44	216.32	-11.44	537.68																															11		A10 - CD6	2.1		1.08348		16.3098		0
A11 - CD7	M-T701	0.51	313.32	17529.1	216.32	-10.4	502.32																															12		A11 - CD7	0.51		1.06586		59.6308		0
A12 - CD8a	SK1	0.64	325.87	12374.6	240.24	-11.44	551.2					Plate 2	mean												Plate 2	mean												13		A12 - CD8a	0.64		1.10855		42.0961		0
B1 - CD8b	2ST8.5H7	0.82	331.37	10981.6	237.12	-15.6	546					377.28	381.36	328.02	349.45	310.66	370.32	443.67	348.77	282.15	518.01	4171.43	14981		377.28	381.36	328.02	349.45	310.66	370.32	443.67	348.77	282.15	518.01	4171.43	14981		14		B1 - CD8b	0.82		1.1588		38.4026		0
B2 - CD9	M-L13	83.27	6252.06	7387.81	2533.44	491.92	23584.4					2378.55	352.21	426.23	5500.24	330.58	310.01	314	881.71	469.73	409.33	1489.66	408.4		2378.55	352.21	426.23	5500.24	330.58	310.01	314	881.71	469.73	409.33	1489.66	408.4		15		B2 - CD9	83.27		21.2684		25.132		1
B3 - CD10	HI10a	93.61	3704.17	3926.88	3242.72	677.04	7801.61					412.71	357.21	293.11	310.25	974.6	363.8	309.89	330.16	294.32	281.97	260.74	409.62		412.71	357.21	293.11	310.25	974.6	363.8	309.89	330.16	294.32	281.97	260.74	409.62		16		B3 - CD10	93.61		12.9535		13.7323		1
B4 - CD11a	G43-25B	0.69	312.43	11931.4	224.64	-10.45	512.72					298.22	313.14	493.04	273.8	316.08	313.95	318.61	1916.93	306.73	328.31	341.92	828.46		298.22	313.14	493.04	273.8	316.08	313.95	318.61	1916.93	306.73	328.31	341.92	828.46		17		B4 - CD11a	0.69		1.09257		41.7242		0
B5 - CD11b	D12	0.6	346.36	20142	219.44	-7.28	498.16					329.22	2131.2	46734.3	324.25	4579.15	304.57	339.58	279.69	280.06	267.59	299.89	276.49		329.22	2131.2	46734.3	324.25	4579.15	304.57	339.58	279.69	280.06	267.59	299.89	276.49		18		B5 - CD11b	0.6		1.21122		70.4365		0
B6 - CD11c	B-ly6	0.38	288.48	17494.5	216.32	-10.4	481.52					321.56	3955.24	325.46	486.43	3403.55	320.72	262.2	276.51	286.04	325.24	328.41	370.31		321.56	3955.24	325.46	486.43	3403.55	320.72	262.2	276.51	286.04	325.24	328.41	370.31		19		B6 - CD11c	0.38		0.981358		59.5132		0
B7 - CD13	WM15	1.85	362.68	4521.81	269.36	10.4	702.05					324.03	384.01	403.4	290.64	338.21	863.99	262.11	352.47	574.21	1050.71	247.12	6581.26		324.03	384.01	403.4	290.64	338.21	863.99	262.11	352.47	574.21	1050.71	247.12	6581.26		20		B7 - CD13	1.85		1.23377		15.3824		0
B8 - CD14	M5E2	0.73	294.83	7552.87	234	-7.33	533.57					299.8	302.95	310.51	574.09	346.48	306.83	314.03	1082.45	275.09	344.76	360.02	294.61		299.8	302.95	310.51	574.09	346.48	306.83	314.03	1082.45	275.09	344.76	360.02	294.61				B8 - CD14	0.73		1.03102		26.4123		0
B9 - CD15	HI98	84.1	13096.8	15488.9	5786.56	331.71	50980.4																																	B9 - CD15	84.1		36.9841		43.7392		1
B10 - CD15s	CSLEX1	0.72	342.02	12938.2	243.36	-2.08	548.08																																	B10 - CD15s	0.72		0.965831		36.5363		0
B11 - CD16	3G8	0.5	325.05	14789.4	244.4	-2.08	551.2					Plate 3	mean												Plate 3	mean														B11 - CD16	0.5		1.10576		50.311		0
B12 - CD18	6.7	0.53	315.9	13091.2	239.2	-7.28	541.89					277.45	285.88	255.9	256.39	259.1	310.36	4397.74	341.42	316.16	299.13	275.25	299.21		277.45	285.88	255.9	256.39	259.1	310.36	4397.74	341.42	316.16	299.13	275.25	299.21				B12 - CD18	0.53		1.07464		44.534		0
C1 - CD19	HIB19	0.46	333.45	20779.7	231.92	-9.36	526.24					333.49	297.54	1631.38	257.42	6119.76	309.43	276.32	895.5	292.17	328.28	283.97	270.01		333.49	297.54	1631.38	257.42	6119.76	309.43	276.32	895.5	292.17	328.28	283.97	270.01				C1 - CD19	0.46		1.13434		70.6887		0
C2 - CD20	2H7	0.81	344.21	1322.15	256.88	8.32	558.48					434.53	14405.2	11931	349.36	246.27	275.89	243.29	309.03	1444.32	315.55	17217.4	1785.75		434.53	14405.2	11931	349.36	246.27	275.89	243.29	309.03	1444.32	315.55	17217.4	1785.75				C2 - CD20	0.81		1.13507		4.35993		0
C3 - CD21	B-ly4	0.51	378.82	26954.8	234	-5.2	529.36					5646.78	3531.74	365.44	290.07										5646.78	3531.74	365.44	290.07	0	0	0	0	0	0	0	0				C3 - CD21	0.51		1.28868		91.6953		0
C4 - CD22	HIB22	0.54	290.91	9601.47	232.96	-7.28	528.32					354.12	293.96	285.96	303.25	368.08									354.12	293.96	285.96	303.25	368.08	0	0	0	0	0	0	0				C4 - CD22	0.54		0.989624		32.6625		0
C5 - CD23	EBVCS-5	0.46	302.09	15097.1	226.72	-7.28	518.96					29704.8	11356.4	392.72	240.11	263.18	252.31	251.48	257.73	293.31	792.71	2528.85	241.1		29704.8	11356.4	392.72	240.11	263.18	252.31	251.48	257.73	293.31	792.71	2528.85	241.1				C5 - CD23	0.46		1.02766		51.3577		0
C6 - CD24	ML5	91.06	25699.3	28190.7	20496.3	346.27	68714.6					343.53													343.53	0	0	0	0	0	0	0	0	0	0	0				C6 - CD24	91.06		89.8703		98.5826		1
C7 - CD25	M-A251	0.6	410.21	25884.9	249.6	-11.44	566.8					260.46	249.16	247.33	283.73										260.46	249.16	247.33	283.73	0	0	0	0	0	0	0	0				C7 - CD25	0.6		1.39546		88.0559		0
C8 - CD26	M-A261	2.7	343.23	3420.14	249.6	5.2	652.13																																	C8 - CD26	2.7		1.16761		11.6347		0
C9 - CD27	M-T271	0.41	278.41	14331.8	211.12	-8.32	491.92																																	C9 - CD27	0.41		0.947102		48.7544		0
C10 - CD28	L293	0.54	295.01	9378.69	237.12	-11.44	542.88					Plate 1	normalized mean												Plate 1	normalized mean														C10 - CD28	0.54		1.00357		31.9046		0
C11 - CD29	HUTS-21	89.33	2144.02	2339.64	1851.2	560.56	4151.78					1.09011	1.03347	1.13784	1.07103	1.1343	1.12656	9.25796	6.17458	1.33155	1.08348	1.06586	1.10855		1.09011	1.03347	1.13784	1.07103	1.1343	1.12656	9.25796	6.17458	1.33155	1.08348	1.06586	1.10855				C11 - CD29	89.33		7.49762		8.1817		1
C12 - CD30	BerH8	0.6	341.26	15995.2	239.2	-8.32	548.08					1.1588	21.2684	12.9535	1.09257	1.21122	0.981358	1.23377	1.03102	36.9841	0.965831	1.10576	1.07464		1.1588	21.2684	12.9535	1.09257	1.21122	0.981358	1.23377	1.03102	36.9841	0.965831	1.10576	1.07464				C12 - CD30	0.6		1.16091		54.413		0
D1 - CD31	WM59	0.59	253.57	1591.19	238.16	-6.24	541.89					1.13434	1.13507	1.28868	0.989624	1.02766	89.8703	1.39546	1.16761	0.947102	1.00357	7.49762	1.16091		1.13434	1.13507	1.28868	0.989624	1.02766	89.8703	1.39546	1.16761	0.947102	1.00357	7.49762	1.16091				D1 - CD31	0.59		0.8626		5.41295		0
D2 - CD32	FL18.26	0.43	325.69	1561.29	219.44	-9.36	498.16					0.8626	1.074	1.30821	1.05331	0.922847	1.06921	1.26653	1.00684	1.06991	1.03477	1.08596	0.914557		0.8626	1.074	1.30821	1.05331	0.922847	1.06921	1.26653	1.00684	1.06991	1.03477	1.08596	0.914557				D2 - CD32	0.43		1.074		5.14852		0
D3 - CD33	HIM3-4	0.77	384.56	13216.1	274.56	19.76	607.36					1.56321	1.1641	14.8469	21.1626	0.959314	1.23683	0.948735	1.05746	186.946	19.0112	0.838671	5.01449		1.56321	1.1641	14.8469	21.1626	0.959314	1.23683	0.948735	1.05746	186.946	19.0112	0.838671	5.01449				D3 - CD33	0.77		1.30821		44.959		0
D4 - CD34	581	0.46	309.63	15963.1	228.8	-4.16	526.29					12.1342	4.34406	0.823854	3.12675	1.03753	0.950231	0.91492	2.6741	3.31802	1.36573	0.0297639	28.7368		12.1342	4.34406	0.823854	3.12675	1.03753	0.950231	0.91492	2.6741	3.31802	1.36573	0.0297639	28.7368				D4 - CD34	0.46		1.05331		54.3036		0
D5 - CD35	E11	0.42	271.28	9238.86	225.68	-9.36	507.52					74.3886	1.26245	1.1573	1.05399	0.970404	27.783	0.865118	11.411	0.754462	0.993605	1.1458	0.885433		74.3886	1.26245	1.1573	1.05399	0.970404	27.783	0.865118	11.411	0.754462	0.993605	1.1458	0.885433				D5 - CD35	0.42		0.922847		31.429		0
D6 - CD36	CB38 (NL07)	1.52	378.63	8856.36	239.2	-5.2	573.04					21.0819	0.973256	0.979521	1.23447	2.55501	0.84638	1.19316	1.19836	98.1998	1.04725	0.864573	0.839703		21.0819	0.973256	0.979521	1.23447	2.55501	0.84638	1.19316	1.19836	98.1998	1.04725	0.864573	0.839703				D6 - CD36	1.52		1.06921		25.0095		0
D7 - CD37	M-B371	0.51	372.31	23264.7	246.48	-7.33	558.48																																	D7 - CD37	0.51		1.26653		79.1425		0
D8 - CD38	HIT2	0.44	295.97	15430.2	221.52	-13.52	502.32																																	D8 - CD38	0.44		1.00684		52.4908		0
D9 - CD39	TU66	0.53	324.45	1548.74	242.32	-13.52	555.36					Plate2	normalized mean												Plate2	normalized mean														D9 - CD39	0.53		1.06991		5.10714		0
D10 - CD40	5C3	0.41	304.18	21748.1	209.04	-5.2	468					1.28344	1.29732	1.11587	1.18877	1.05681	1.25976	1.50929	1.15011	0.959824	1.76218	14.1905	50.9629		1.28344	1.29732	1.11587	1.18877	1.05681	1.25976	1.50929	1.15011	0.959824	1.76218	14.1905	50.9629				D10 - CD40	0.41		1.03477		73.9831		0
D11 - CD41a	HIP8	0.89	319.23	5104.24	267.28	34.32	572					8.31777	0.994606	1.44996	19.2343	1.12457	1.0546	1.06817	2.99942	1.59794	1.43142	5.06756	1.3893		8.31777	0.994606	1.44996	19.2343	1.12457	1.0546	1.06817	2.99942	1.59794	1.43142	5.06756	1.3893				D11 - CD41a	0.89		1.08596		17.3637		0
D12 - CD41b	HIP2	0.67	336.63	14913.4	230.88	0	521.04					1.40397	1.00873	0.997108	1.05542	3.31542	1.23758	1.05419	1.12315	1.00122	0.959212	0.886991	1.39345		1.40397	1.00873	0.997108	1.05542	3.31542	1.23758	1.05419	1.12315	1.00122	0.959212	0.886991	1.39345				D12 - CD41b	0.67		0.914557		40.5167		0
E1 - CD42a	ALMA.16	2.4	459.52	4088.16	364	70.72	793.52					1.01449	1.06525	1.67723	0.931419	1.07525	1.068	1.08385	6.52106	1.07263	1.1481	1.16315	2.81827		1.01449	1.06525	1.67723	0.931419	1.07525	1.068	1.08385	6.52106	1.07263	1.1481	1.16315	2.81827				E1 - CD42a	2.4		1.56321		13.9072		0
E2 - CD42b	HIP1	0.55	342.2	19442.9	229.84	-9.41	520					1.11995	7.24997	158.982	1.10304	15.5775	1.06508	1.15519	0.951456	0.790862	0.882407	1.02017	0.94057		1.11995	7.24997	158.982	1.10304	15.5775	1.06508	1.15519	0.951456	0.790862	0.882407	1.02017	0.94057				E2 - CD42b	0.55		1.1641		66.1413		0
E3 - CD43	1G10	91.96	4364.39	4714.11	3705.52	432.59	9109.41					1.09389	13.8314	1.10716	1.65475	11.9022	1.09103	0.891958	0.940638	0.973058	1.07251	1.11719	1.29497		1.09389	13.8314	1.10716	1.65475	11.9022	1.09103	0.891958	0.940638	0.973058	1.07251	1.11719	1.29497				E3 - CD43	91.96		14.8469		16.0366		1
E4 - CD44	G44-26	80.57	6417.56	7711.55	4155.84	194.43	19497.3					1.06852	1.34288	1.3723	0.820739	1.15053	2.8491	0.891652	1.16231	1.95336	3.57433	0.840659	22.3883		1.06852	1.34288	1.3723	0.820739	1.15053	2.8491	0.891652	1.16231	1.95336	3.57433	0.840659	22.3883				E4 - CD44	80.57		21.1626		25.4297		1
E5 - CD45	HI30	0.42	282	11435	226.72	-6.24	514.8					1.01987	1.03058	1.02394	1.89312	1.21164	0.833596	1.06827	3.6823	0.935808	1.17281	1.18721	1.00221		1.01987	1.03058	1.02394	1.89312	1.21164	0.833596	1.06827	3.6823	0.935808	1.17281	1.18721	1.00221				E5 - CD45	0.42		0.959314		38.8997		0
E6 - CD45RA	HI100	1.22	375.07	1356.74	250.64	-10.4	588.64																																	E6 - CD45RA	1.22		1.23683		4.474		0
E7 - CD45RB	MT4	0.37	278.89	12578.1	225.68	-8.32	505.44																																	E7 - CD45RB	0.37		0.948735		42.7886		0
E8 - CD45RO	UCHL1	0.83	302.39	4978.25	257.92	37.44	533.52					Plate 3	normalized mean												Plate 3	normalized mean														E8 - CD45RO	0.83		1.05746		17.4089		0
E9 - CD46	E4.3	99.25	53459.1	53861.8	50462.9	13683.1	98963.4					0.943836	0.972513	0.870527	0.872193	0.881412	1.05579	14.9603	1.16145	1.07552	1.01759	0.936352	1.01786		0.943836	0.972513	0.870527	0.872193	0.881412	1.05579	14.9603	1.16145	1.07552	1.01759	0.936352	1.01786				E9 - CD46	99.25		186.946		188.354		1
E10 - CD47	B6H12	98.01	5588.52	5691.74	5001.36	1993.63	9482.77					1.13447	0.981171	5.54967	0.726929	17.2816	1.05263	0.939992	2.5288	0.993911	1.08254	0.966016	0.918526		1.13447	0.981171	5.54967	0.726929	17.2816	1.05263	0.939992	2.5288	0.993911	1.08254	0.966016	0.918526				E10 - CD47	98.01		19.0112		19.3623		1
E11 - CD48	TU145	0.76	296.99	8199.05	227.76	1.04	514.8					1.47819	49.0041	39.3439	1.22171	0.861204	0.964785	0.82763	1.08068	5.05078	1.07345	48.6203	4.85153		1.47819	49.0041	39.3439	1.22171	0.861204	0.964785	0.82763	1.08068	5.05078	1.07345	48.6203	4.85153				E11 - CD48	0.76		0.838671		23.1533		0
E12 - CD49a	SR84	49.44	1474.06	2532.01	927.16	126.88	4152.77					15.946	9.97329	1.24316	0.956538										15.946	9.97329	1.24316	0.956538	0	0	0	0	0	0	0	0				E12 - CD49a	49.44		5.01449		8.61345		1
F1 - CD49b	AK-7	96.74	3566.97	3672.76	3102.32	1214.56	6783.97					1	1	1	1	1									1	1	1	1	1	0	0	0	0	0	0	0				F1 - CD49b	96.74		12.1342		12.4941		1
F2 - CD49c	C3 II.1	46.72	1276.98	2121.92	886.08	198.64	2811.22					120.102	40.0253	1.38413	0.846262	1.05627	1.02014	1.01678	1.04205	1.18591	3.20507	9.70917	0.974811		120.102	40.0253	1.38413	0.846262	1.05627	1.02014	1.01678	1.04205	1.18591	3.20507	9.70917	0.974811				F2 - CD49c	46.72		4.34406		7.2184		1
F3 - CD49d	9F10	0.45	242.18	2757.4	224.64	-12.48	509.6					1.31894													1.31894	0	0	0	0	0	0	0	0	0	0	0				F3 - CD49d	0.45		0.823854		9.38019		0
F4 - CD49e	VC5	23.56	919.14	2195.7	635.44	165.36	1699.46					1	1	1	1										1	1	1	1	0	0	0	0	0	0	0	0				F4 - CD49e	23.56		3.12675		7.46938		1
F5 - CD50	TU41	0.5	314.63	5272.32	225.68	-9.36	514.8																																	F5 - CD50	0.5		1.03753		17.3861		0
F6 - CD51/61	23C6	0.39	279.33	12631.2	222.56	-6.24	502.32																																	F6 - CD51/61	0.39		0.950231		42.9692		0
F7 - CD53	HI29	0.44	268.95	15804.7	192.4	-6.24	435.76					Plate 1	% positive												Plate 1	% positive														F7 - CD53	0.44		0.91492		53.7647		0
F8 - CD54	LB-2	27.45	810.92	1755.27	526.24	92.51	2145.52					0.52	0.53	0.67	0.48	0.51	0.7	69.4	55.46	2.07	2.1	0.51	0.64		0.52	0.53	0.67	0.48	0.51	0.7	69.4	55.46	2.07	2.1	0.51	0.64				F8 - CD54	27.45		2.6741		5.78819		1
F9 - CD55	IA10	36.77	948.82	1832.75	636.48	125.84	2271.41					0.82	83.27	93.61	0.69	0.6	0.38	1.85	0.73	84.1	0.72	0.5	0.53		0.82	83.27	93.61	0.69	0.6	0.38	1.85	0.73	84.1	0.72	0.5	0.53				F9 - CD55	36.77		3.31802		6.40911		1
F10 - CD56	B159	1.17	401.47	13014.1	244.4	10.4	561.6					0.46	0.81	0.51	0.54	0.46	91.06	0.6	2.7	0.41	0.54	89.33	0.6		0.46	0.81	0.51	0.54	0.46	91.06	0.6	2.7	0.41	0.54	89.33	0.6				F10 - CD56	1.17		1.36573		44.2716		0
F11 - CD57	NK-1	5.1	10.54	16.67	9.9	-31.9	53.9					0.59	0.43	0.77	0.46	0.42	1.52	0.51	0.44	0.53	0.41	0.89	0.67		0.59	0.43	0.77	0.46	0.42	1.52	0.51	0.44	0.53	0.41	0.89	0.67				F11 - CD57	5.1		0.0297639		0.0470744		1
F12 - CD58	1C3	98.43	8217.57	8340.35	7455.76	3114.75	15595.9					2.4	0.55	91.96	80.57	0.42	1.22	0.37	0.83	99.25	98.01	0.76	49.44		2.4	0.55	91.96	80.57	0.42	1.22	0.37	0.83	99.25	98.01	0.76	49.44				F12 - CD58	98.43		28.7368		29.1661		1
G1 - CD59	p282 (H19)	99.66	21272.2	21342.6	19339.3	6355.18	40827					96.74	46.72	0.45	23.56	0.5	0.39	0.44	27.45	36.77	1.17	5.1	98.43		96.74	46.72	0.45	23.56	0.5	0.39	0.44	27.45	36.77	1.17	5.1	98.43				G1 - CD59	99.66		74.3886		74.6348		1
G2 - CD61	VI-PL2	0.44	371.11	28861	238.16	4.16	530.4					99.66	0.44	0.48	0.36	0.4	97.03	0.4	93.37	0.6	0.43	0.4	0.59		99.66	0.44	0.48	0.36	0.4	97.03	0.4	93.37	0.6	0.43	0.4	0.59				G2 - CD61	0.44		1.26245		98.1799		0
G3 - CD62E	68-5H11	0.48	340.2	20979.9	234	2.08	514.8					93.02	0.52	0.88	0.57	2.55	1.51	1.62	1.56	98.67	1.18	0.37	0.39		93.02	0.52	0.88	0.57	2.55	1.51	1.62	1.56	98.67	1.18	0.37	0.39				G3 - CD62E	0.48		1.1573		71.3699		0
G4 - CD62L	Dreg 56	0.36	309.83	21326.5	225.68	-4.16	506.48																																	G4 - CD62L	0.36		1.05399		72.5489		0
G5 - CD62P	AK-4	0.4	285.26	14244.7	221.52	-3.12	499.2					Plate 2	% positive												Plate 2	% positive														G5 - CD62P	0.4		0.970404		48.4579		0
G6 - CD63	H5C6	97.03	8167.08	8403.01	6574.88	1534	17553.2					0.95	1.39	0.63	0.54	0.49	1.6	2.94	0.72	0.52	7.84	94.2	85.68		0.95	1.39	0.63	0.54	0.49	1.6	2.94	0.72	0.52	7.84	94.2	85.68				G6 - CD63	97.03		27.783		28.5856		1
G7 - CD64	10.1	0.4	254.31	14259.1	189.28	6.24	419.12					92.11	1.77	1.58	95.57	0.61	0.49	0.5	21.64	2.32	3.22	64	0.78		92.11	1.77	1.58	95.57	0.61	0.49	0.5	21.64	2.32	3.22	64	0.78				G7 - CD64	0.4		0.865118		48.5069		0
G8 - CD66(a.c.d.e)	B1.1/CD66	93.37	3263.08	3460.23	2624.96	712.35	7285.25					0.93	2.19	0.56	0.54	40.84	1.3	0.65	0.53	0.54	0.47	0.57	0.43		0.93	2.19	0.56	0.54	40.84	1.3	0.65	0.53	0.54	0.47	0.57	0.43				G8 - CD66(a.c.d.e)	93.37		11.411		12.1004		1
G9 - CD66b	G10F5	0.6	267.17	6799.26	220.48	1.04	494					0.59	0.51	2.16	0.67	0.61	0.48	0.83	70.54	0.74	0.67	0.56	24.64		0.59	0.51	2.16	0.67	0.61	0.48	0.83	70.54	0.74	0.67	0.56	24.64				G9 - CD66b	0.6		0.754462		19.2004		0
G10 - CD66f	IID10	0.43	292.08	16007	216.32	-10.4	488.8					0.62	64.14	99.74	0.46	87.31	0.73	2.65	0.46	0.55	0.55	0.38	0.51		0.62	64.14	99.74	0.46	87.31	0.73	2.65	0.46	0.55	0.55	0.38	0.51				G10 - CD66f	0.43		0.993605		54.4529		0
G11 - CD69	FN50	0.4	336.82	27494	219.44	-1.04	492.96					0.41	90.86	0.51	6.12	83.99	0.55	0.52	0.72	0.62	1.31	2.41	0.62		0.41	90.86	0.51	6.12	83.99	0.55	0.52	0.72	0.62	1.31	2.41	0.62				G11 - CD69	0.4		1.1458		93.5296		0
G12 - CD70	Ki-24	0.59	325.91	14525.8	234	2.03	514.8					1.97	1.51	1.86	2.17	0.53	32.24	0.67	2.16	8.65	47.92	0.47	82.76		1.97	1.51	1.86	2.17	0.53	32.24	0.67	2.16	8.65	47.92	0.47	82.76				G12 - CD70	0.59		0.885433		39.4636		0
H1 - CD71	M-A712	93.02	6028.59	6442.54	3414.32	698.83	19625					0.53	0.48	0.7	13.82	0.74	0.93	0.81	19.47	0.4	0.71	2.09	0.41		0.53	0.48	0.7	13.82	0.74	0.93	0.81	19.47	0.4	0.71	2.09	0.41				H1 - CD71	93.02		21.0819		22.5295		1
H2 - CD72	J4-117	0.52	295.14	1454.3	225.68	-4.16	510.64																																	H2 - CD72	0.52		0.973256		4.79571		0
H3 - CD73	AD2	0.88	287.94	2893.24	254.8	11.44	579.28																																	H3 - CD73	0.88		0.979521		9.84229		0
H4 - CD74	M-B741	0.57	353.01	21181.5	225.68	-3.17	509.6					Plate 3	% positive												Plate 3	% positive														H4 - CD74	0.57		1.23447		74.0714		0
H5 - CD75	LN1	2.55	904.78	26692.4	227.76	-2.08	550.16					0.43	1.06	0.4	0.37	0.4	0.47	93.87	0.9	0.83	0.52	0.53	0.48		0.43	1.06	0.4	0.37	0.4	0.47	93.87	0.9	0.83	0.52	0.53	0.48				H5 - CD75	2.55		2.55501		75.3767		0
H6 - CD77	5B5	1.51	299.72	4921.7	223.6	-3.12	529.36					1.74	0.55	76.38	0.84	96.8	0.64	0.54	29.64	0.74	1.12	0.56	0.47		1.74	0.55	76.38	0.84	96.8	0.64	0.54	29.64	0.74	1.12	0.56	0.47				H6 - CD77	1.51		0.84638		13.8984		0
H7 - CD79b	CB3-1	1.62	350.74	7424.12	228.8	1.04	530.4					4.16	99.07	98.37	0.67	0.61	0.57	0.55	1.56	68.36	0.47	95.57	23.76		4.16	99.07	98.37	0.67	0.61	0.57	0.55	1.56	68.36	0.47	95.57	23.76				H7 - CD79b	1.62		1.19316		25.2555		0
H8 - CD80	L307.4	1.56	352.27	7202.85	238.16	6.24	540.85					59.83	47.4	0.77	0.68										59.83	47.4	0.77	0.68	0	0	0	0	0	0	0	0				H8 - CD80	1.56		1.19836		24.5028		0
H9 - CD81	JS-81	98.67	28866.8	29251	26815.4	8357.86	54295.1					0	0	0	0	0									0	0	0	0	0	0	0	0	0	0	0	0				H9 - CD81	98.67		98.1998		99.5066		1
H10 - CD83	HB15e	1.18	307.85	6436.5	227.76	2.08	523.12					99.26	97.66	1.65	0.36	0.73	0.67	0.71	1.51	0.75	31.46	52.5	0.59		99.26	97.66	1.65	0.36	0.73	0.67	0.71	1.51	0.75	31.46	52.5	0.59				H10 - CD83	1.18		1.04725		21.8958		0
H11 - CD84	2G7	0.37	254.15	9357.27	212.16	-3.12	476.32					1.32													1.32	0	0	0	0	0	0	0	0	0	0	0				H11 - CD84	0.37		0.864573		31.8318		0
H12 - CD85	GHI/75	0.39	254.64	1618.65	215.28	-4.16	483.65					0	0	0	0										0	0	0	0	0	0	0	0	0	0	0	0				H12 - CD85	0.39		0.839703		5.33768		0
A1 - Buffer		0.95	377.28	9455.29	283.92	-15.6	653.12																																	A1 - Buffer	0.95		1.28344		32.1652		0
A2 - CD86	2331 (FUN-1)	1.39	381.36	5725.11	299.52	-11.44	697.84																																	A2 - CD86	1.39		1.29732		19.4758		0
A3 - CD87	VIM5	0.63	328.02	11759	246.48	-22.88	584.48					plate 1	mean of positive population												plate 1	mean of positive population														A3 - CD87	0.63		1.11587		40.0021		0
A4 - CD88	D53-1473	0.54	349.45	15408	261.04	-11.44	589.73					15741.1	17172.2	14494.2	16904.6	21047.4	13031.8	3707.26	2892.62	4709.02	4794.44	17529.1	12374.6		15741.1	17172.2	14494.2	16904.6	21047.4	13031.8	3707.26	2892.62	4709.02	4794.44	17529.1	12374.6				A4 - CD88	0.54		1.18877		52.4152		0
A5 - CD89	A59	0.49	310.66	14384.8	235.04	-21.84	540.8					10981.6	7387.81	3926.88	11931.4	20142	17494.5	4521.81	7552.87	15488.9	12938.2	14789.4	13091.2		10981.6	7387.81	3926.88	11931.4	20142	17494.5	4521.81	7552.87	15488.9	12938.2	14789.4	13091.2				A5 - CD89	0.49		1.05681		48.9346		0
A6 - CD90	5E10	1.6	370.32	7689.91	244.4	-16.69	595.92					20779.7	1322.15	26954.8	9601.47	15097.1	28190.7	25884.9	3420.14	14331.8	9378.69	2339.64	15995.2		20779.7	1322.15	26954.8	9601.47	15097.1	28190.7	25884.9	3420.14	14331.8	9378.69	2339.64	15995.2				A6 - CD90	1.6		1.25976		26.1597		0
A7 - CD91	A2MR-alpha 2	2.94	443.67	6862.76	246.48	-14.56	628.16					1591.19	1561.29	13216.1	15963.1	9238.86	8856.36	23264.7	15430.2	1548.74	21748.1	5104.24	14913.4		1591.19	1561.29	13216.1	15963.1	9238.86	8856.36	23264.7	15430.2	1548.74	21748.1	5104.24	14913.4				A7 - CD91	2.94		1.50929		23.3459		0
A8 - CDw93	R139	0.72	348.77	1547.94	227.76	-19.76	523.12					4088.16	19442.9	4714.11	7711.55	11435	1356.74	12578.1	4978.25	53861.8	5691.74	8199.05	2532.01		4088.16	19442.9	4714.11	7711.55	11435	1356.74	12578.1	4978.25	53861.8	5691.74	8199.05	2532.01				A8 - CDw93	0.72		1.15011		5.1045		0
A9 - CD94	HP-3D9	0.52	282.15	11622	215.8	-17.68	497.17					3672.76	2121.92	2757.4	2195.7	5272.32	12631.2	15804.7	1755.27	1832.75	13014.1	16.67	8340.35		3672.76	2121.92	2757.4	2195.7	5272.32	12631.2	15804.7	1755.27	1832.75	13014.1	16.67	8340.35				A9 - CD94	0.52		0.959824		39.5358		0
A10 - CD95	DX2	7.84	518.01	1987.71	399.36	65.52	1085.76					21342.6	28861	20979.9	21326.5	14244.7	8403.01	14259.1	3460.23	6799.26	16007	27494	14525.8		21342.6	28861	20979.9	21326.5	14244.7	8403.01	14259.1	3460.23	6799.26	16007	27494	14525.8				A10 - CD95	7.84		1.76218		6.76184		1
A11 - CD97	VIM3b	94.2	4171.43	4397.01	3744	830.75	8549.06					6442.54	1454.3	2893.24	21181.5	26692.4	4921.7	7424.12	7202.85	29251	6436.5	9357.27	1618.65		6442.54	1454.3	2893.24	21181.5	26692.4	4921.7	7424.12	7202.85	29251	6436.5	9357.27	1618.65				A11 - CD97	94.2		14.1905		14.9579		1
A12 - CD98	UM7F8	85.68	14981	17388.8	5793.84	489.79	62484.2																																	A12 - CD98	85.68		50.9629		59.1536		1
B1 - CD99	TU12	92.11	2378.55	2542.26	2108.08	608.35	4466.8					Plate 2	mean of positive population												Plate 2	mean of positive population														B1 - CD99	92.11		8.31777		8.89026		1
B2 - CD99R	HIT4	1.77	352.21	3161.72	299.52	0	673.97					9455.29	5725.11	11759	15408	14384.8	7689.91	6862.76	1547.94	11622	1987.71	4397.01	17388.8		9455.29	5725.11	11759	15408	14384.8	7689.91	6862.76	1547.94	11622	1987.71	4397.01	17388.8				B2 - CD99R	1.77		0.994606		8.92839		0
B3 - CD100	A8	1.58	426.23	6358.03	325.52	19.76	725.92					2542.26	3161.72	6358.03	5741.57	13230.9	14223.7	15088.2	2416.16	7880.81	3282.74	1989.12	20099.4		2542.26	3161.72	6358.03	5741.57	13230.9	14223.7	15088.2	2416.16	7880.81	3282.74	1989.12	20099.4				B3 - CD100	1.58		1.44996		21.6289		0
B4 - CD102	CBR-1C2/2.1	95.57	5500.24	5741.57	4846.4	995.23	11584.8					13107	4583.2	10339	10948.9	1485.11	6886.62	11663.2	19140.3	12002	11882.1	4718.37	39025.1		13107	4583.2	10339	10948.9	1485.11	6886.62	11663.2	19140.3	12002	11882.1	4718.37	39025.1				B4 - CD102	95.57		19.2343		20.0782		1
B5 - CD103	Ber-ACT8	0.61	330.58	13230.9	245.44	-17.68	559.52					6626.41	12290.8	4847.56	1531.76	11928.9	15215.5	10334.1	2482.82	10250.6	14804.6	18861.5	1597.81		6626.41	12290.8	4847.56	1531.76	11928.9	15215.5	10334.1	2482.82	10250.6	14804.6	18861.5	1597.81				B5 - CD103	0.61		1.12457		45.009		0
B6 - CD105	266	0.49	310.01	14223.7	231.92	-19.76	547.04					12686	3021.24	46856.9	16695.9	5160.45	10039.4	4338.35	12251.8	10388.1	1531.19	22238.5	10738.2		12686	3021.24	46856.9	16695.9	5160.45	10039.4	4338.35	12251.8	10388.1	1531.19	22238.5	10738.2				B6 - CD105	0.49		1.0546		48.3866		0
B7 - CD106	51-10C9	0.5	314	15088.2	232.96	-19.76	536.64					21803.5	4301.33	16899	3582.36	3969.12	15242.3	4855.36	6231.81	9363.4	1798.92	4409.85	22942.1		21803.5	4301.33	16899	3582.36	3969.12	15242.3	4855.36	6231.81	9363.4	1798.92	4409.85	22942.1				B7 - CD106	0.5		1.06817		51.3275		0
B8 - CD107a	H4A3	21.64	881.71	2416.16	539.76	112.32	1959.36					1933.17	9840.68	8594.67	2321.56	16477.7	1401.98	4413.8	2759.15	1460.16	1459.11	5677.26	7860.19		1933.17	9840.68	8594.67	2321.56	16477.7	1401.98	4413.8	2759.15	1460.16	1459.11	5677.26	7860.19				B8 - CD107a	21.64		2.99942		8.21935		1
B9 - CD107b	H4B4	2.32	469.73	7880.81	287.04	19.76	690.56					11588.9	13136.5	1331.57	1798.03	14898.9	7674.46	5457.13	4120.15	13065.4	9760.11	1237.36	16203.5		11588.9	13136.5	1331.57	1798.03	14898.9	7674.46	5457.13	4120.15	13065.4	9760.11	1237.36	16203.5				B9 - CD107b	2.32		1.59794		26.8091		0
B10 - CD108	KS-2	3.22	409.33	3282.74	308.88	26	741.52																																	B10 - CD108	3.22		1.43142		11.4797		0
B11 - CD109	TEA 2/16	64	1489.66	1989.12	1172.6	313.04	3174.13					Plate 3	mean of positive population												Plate 3	mean of positive population														B11 - CD109	64		5.06756		6.76663		1
B12 - CD112	BAH-1	0.78	408.4	20099.4	245.44	4.16	558.48					14493.4	6894.51	12910.5	13616.9	11918.1	19378.6	4646.98	13931.3	11399.8	13978.9	9050.73	13533.8		14493.4	6894.51	12910.5	13616.9	11918.1	19378.6	4646.98	13931.3	11399.8	13978.9	9050.73	13533.8				B12 - CD112	0.78		1.3893		68.3746		0
C1 - CD114	R2.525	0.93	412.71	13107	289.12	-13.57	648.96					6821.53	2292.98	1944.6	4984.98	6305.02	14131.8	10798.7	2157.14	9773.79	1582.3	10924.5	8093.51		6821.53	2292.98	1944.6	4984.98	6305.02	14131.8	10798.7	2157.14	9773.79	1582.3	10924.5	8093.51				C1 - CD114	0.93		1.40397		44.5876		0
C2 - CD116	LMM741	2.19	357.21	4583.2	261.04	-22.88	634.45					3271.95	14535.2	11915	21429.5	5609.92	12047.8	4175.95	5789.5	1889.65	20747.9	17995.6	6481.66		3271.95	14535.2	11915	21429.5	5609.92	12047.8	4175.95	5789.5	1889.65	20747.9	17995.6	6481.66				C2 - CD116	2.19		1.00873		12.9425		0
C3 - CD117	M5D12	0.56	293.11	10339	229.84	-19.76	530.45					9223.98	7093.93	17738.3	1743.4										9223.98	7093.93	17738.3	1743.4	0	0	0	0	0	0	0	0				C3 - CD117	0.56		0.997108		35.1716		0
C4 - CD118 (LIF rcptr)	YB5.B8	0.54	310.25	10948.9	245.44	-23.92	563.68																		0	0	0	0	0	0	0	0	0	0	0	0				C4 - CD118 (LIF rcptr)	0.54		1.05542		37.2462		0
C5 - CD119	GIR-208	40.84	974.6	1485.11	848.12	288.08	1828.42					29922.3	11614.5	3553.32	1825.1	1388.14	2570.5	1952.99	1861.9	8992.32	1446.84	4414.16	1538.64		29922.3	11614.5	3553.32	1825.1	1388.14	2570.5	1952.99	1861.9	8992.32	1446.84	4414.16	1538.64				C5 - CD119	40.84		3.31542		5.05208		1
C6 - CD120a	MABTNFR1-A1	1.3	363.8	6886.62	271.44	0	624					3956.48													3956.48	0	0	0	0	0	0	0	0	0	0	0				C6 - CD120a	1.3		1.23758		23.4271		0
C7 - CD121a	HIL1R-M1	0.65	309.89	11663.2	228.8	-17.68	533.52																		0	0	0	0	0	0	0	0	0	0	0	0				C7 - CD121a	0.65		1.05419		39.676		0
C8 - CD121b	MNC2	0.53	330.16	19140.3	222.56	-20.8	526.24																																	C8 - CD121b	0.53		1.12315		65.1121		0
C9 - CD122	Mik-beta 3	0.54	294.32	12002	223.6	-17.68	515.84																																	C9 - CD122	0.54		1.00122		40.8285		0
C10 - CD123	9F5	0.47	281.97	11882.1	219.44	-19.76	507.52					plate 1	Normalized mean of pos. pop.												plate 1	Normalized mean of pos. pop.														C10 - CD123	0.47		0.959212		40.4208		0
C11- CD124	hIL4R-M57	0.57	260.74	4718.37	226.72	-19.76	531.44					53.5483	58.4169	49.3066	57.5064	71.5995	45.572	12.6114	9.84018	16.4674	16.3098	59.6308	42.0961		53.5483	58.4169	49.3066	57.5064	71.5995	45.572	12.6114	9.84018	16.4674	16.3098	59.6308	42.0961				C11- CD124	0.57		0.886991		16.0511		0
C12 - CD126	M5	0.43	409.62	39025.1	237.12	-9.36	526.24					38.4026	25.132	13.7323	41.7242	70.4365	59.5132	15.3824	26.4123	43.7392	36.5363	50.311	44.534		38.4026	25.132	13.7323	41.7242	70.4365	59.5132	15.3824	26.4123	43.7392	36.5363	50.311	44.534				C12 - CD126	0.43		1.39345		132.756		0
D1 - CD127	hIL-7R-M21	0.59	298.22	6626.41	253.76	-13.52	579.28					70.6887	4.35993	91.6953	32.6625	51.3577	98.5826	88.0559	11.6347	48.7544	31.9046	8.1817	54.413		70.6887	4.35993	91.6953	32.6625	51.3577	98.5826	88.0559	11.6347	48.7544	31.9046	8.1817	54.413				D1 - CD127	0.59		1.01449		22.5419		0
D2 - CD128b	6C6	0.51	313.14	12290.8	244.4	-14.56	556.4					5.41295	5.14852	44.959	54.3036	31.429	25.0095	79.1425	52.4908	5.10714	73.9831	17.3637	40.5167		5.41295	5.14852	44.959	54.3036	31.429	25.0095	79.1425	52.4908	5.10714	73.9831	17.3637	40.5167				D2 - CD128b	0.51		1.06525		41.8112		0
D3 - CD130	AM64	2.16	493.04	4847.56	397.28	82.11	794.56					13.9072	66.1413	16.0366	25.4297	38.8997	4.474	42.7886	17.4089	188.354	19.3623	23.1533	8.61345		13.9072	66.1413	16.0366	25.4297	38.8997	4.474	42.7886	17.4089	188.354	19.3623	23.1533	8.61345				D3 - CD130	2.16		1.67723		16.4905		0
D4 - CD134	ACT35	0.67	273.8	1531.76	255.84	-9.36	592.8					12.4941	7.2184	9.38019	7.46938	17.3861	42.9692	53.7647	5.78819	6.40911	44.2716	0.0470744	29.1661		12.4941	7.2184	9.38019	7.46938	17.3861	42.9692	53.7647	5.78819	6.40911	44.2716	0.0470744	29.1661				D4 - CD134	0.67		0.931419		5.21078		0
D5 - CD135	4G8	0.61	316.08	11928.9	238.16	-16.64	544.96					74.6348	98.1799	71.3699	72.5489	48.4579	28.5856	48.5069	12.1004	19.2004	54.4529	93.5296	39.4636		74.6348	98.1799	71.3699	72.5489	48.4579	28.5856	48.5069	12.1004	19.2004	54.4529	93.5296	39.4636				D5 - CD135	0.61		1.07525		40.5799		0
D6 - CD137	4B4-1	0.48	313.95	15215.5	234	-15.6	537.73					22.5295	4.79571	9.84229	74.0714	75.3767	13.8984	25.2555	24.5028	99.5066	21.8958	31.8318	5.33768		22.5295	4.79571	9.84229	74.0714	75.3767	13.8984	25.2555	24.5028	99.5066	21.8958	31.8318	5.33768				D6 - CD137	0.48		1.068		51.7605		0
D7 - CD137L	C65-485	0.83	318.61	10334.1	226.72	-19.76	537.68																																	D7 - CD137L	0.83		1.08385		35.1547		0
D8 - CD138	Mi15	70.54	1916.93	2482.82	1378	284.96	4955.65					plate 2	Normalized mean of pos. pop.												plate 2	Normalized mean of pos. pop.														D8 - CD138	70.54		6.52106		8.44612		1
D9 - CD140a	alpha R1	0.74	306.73	10250.6	225.68	-17.68	525.25					32.1652	19.4758	40.0021	52.4152	48.9346	26.1597	23.3459	5.1045	39.5358	6.76184	14.9579	59.1536		32.1652	19.4758	40.0021	52.4152	48.9346	26.1597	23.3459	5.1045	39.5358	6.76184	14.9579	59.1536				D9 - CD140a	0.74		1.07263		35.8464		0
D10 - CD140b	28D4	0.67	328.31	14804.6	223.6	-16.64	517.92					8.89026	8.92839	21.6289	20.0782	45.009	48.3866	51.3275	8.21935	26.8091	11.4797	6.76663	68.3746		8.89026	8.92839	21.6289	20.0782	45.009	48.3866	51.3275	8.21935	26.8091	11.4797	6.76663	68.3746				D10 - CD140b	0.67		1.1481		51.7714		0
D11 - CD141	1A4	0.56	341.92	18861.5	227.76	-7.28	527.28					44.5876	12.9425	35.1716	37.2462	5.05208	23.4271	39.676	65.1121	40.8285	40.4208	16.0511	132.756		44.5876	12.9425	35.1716	37.2462	5.05208	23.4271	39.676	65.1121	40.8285	40.4208	16.0511	132.756				D11 - CD141	0.56		1.16315		64.1636		0
D12 - CD142	HTF-1	24.64	828.46	1597.81	691.6	229.84	1438.37					22.5419	41.8112	16.4905	5.21078	40.5799	51.7605	35.1547	8.44612	35.8464	51.7714	64.1636	5.43547		22.5419	41.8112	16.4905	5.21078	40.5799	51.7605	35.1547	8.44612	35.8464	51.7714	64.1636	5.43547				D12 - CD142	24.64		2.81827		5.43547		1
E1 - CD144	55-7H1	0.62	329.22	12686	242.32	-17.68	568.88					43.1555	10.2777	159.399	56.7965	17.5549	35.1078	14.7583	41.6784	29.3351	5.04927	75.6514	36.5296		43.1555	10.2777	159.399	56.7965	17.5549	35.1078	14.7583	41.6784	29.3351	5.04927	75.6514	36.5296				E1 - CD144	0.62		1.11995		43.1555		0
E2 - CD146	P1H12	64.14	2131.2	3021.24	1336.4	252.72	6070.53					74.1716	15.0417	57.4874	12.1866	13.88	51.8517	16.5171	21.1995	31.8526	5.93214	15.0015	80.2283		74.1716	15.0417	57.4874	12.1866	13.88	51.8517	16.5171	21.1995	31.8526	5.93214	15.0015	80.2283				E2 - CD146	64.14		7.24997		10.2777		1
E3 - CD147	HIM6	99.74	46734.3	46856.9	43784	14772.1	86440.9					6.37484	34.4128	29.2375	6.55586	56.0541	4.62318	15.015	9.0986	4.96721	4.96363	19.313	26.739		6.37484	34.4128	29.2375	6.55586	56.0541	4.62318	15.015	9.0986	4.96721	4.96363	19.313	26.739				E3 - CD147	99.74		158.982		159.399		1
E4 - CD150	A12	0.46	324.25	16695.9	241.28	-15.6	555.36					39.4233	44.6879	4.391	5.9292	52.1013	20.85	18.5642	14.016	44.446	33.2022	4.08033	55.1214		39.4233	44.6879	4.391	5.9292	52.1013	20.85	18.5642	14.016	44.446	33.2022	4.08033	55.1214				E4 - CD150	0.46		1.10304		56.7965		0
E5 - CD151	14A2.H1	87.31	4579.15	5160.45	3037.84	538.72	12057.2																																	E5 - CD151	87.31		15.5775		17.5549		1
E6 - CD152	BNI3	0.73	304.57	10039.4	225.68	-16.64	526.24					Plate 3	Normalized mean of pos. pop.												Plate 3	Normalized mean of pos. pop.														E6 - CD152	0.73		1.06508		35.1078		0
E7 - CD153	D2-1173	2.65	339.58	4338.35	226.72	-12.48	578.24					49.304	23.4539	43.9191	46.3222	40.5432	65.9226	15.8082	47.3918	38.7801	47.5536	30.789	46.0396		49.304	23.4539	43.9191	46.3222	40.5432	65.9226	15.8082	47.3918	38.7801	47.5536	30.789	46.0396				E7 - CD153	2.65		1.15519		14.7583		0
E8 - CD154	TRAP1	0.46	279.69	12251.8	216.32	-14.56	499.2					23.2056	7.56135	6.61519	14.0771	17.8048	48.0737	36.7351	6.09155	33.2487	5.21781	37.1633	27.5327		23.2056	7.56135	6.61519	14.0771	17.8048	48.0737	36.7351	6.09155	33.2487	5.21781	37.1633	27.5327				E8 - CD154	0.46		0.951456		41.6784		0
E9 - CD158a	HP-3E4	0.55	280.06	10388.1	218.4	-14.56	501.28					11.1306	49.4461	39.2908	74.9389	19.6178	42.131	14.2058	20.2458	6.60809	70.5806	50.8178	17.6094		11.1306	49.4461	39.2908	74.9389	19.6178	42.131	14.2058	20.2458	6.60809	70.5806	50.8178	17.6094				E9 - CD158a	0.55		0.790862		29.3351		0
E10 - CD158b	CH-L	0.55	267.59	1531.19	220.48	-16.64	512.72					26.0476	20.0326	60.3427	5.74905										26.0476	20.0326	60.3427	5.74905												E10 - CD158b	0.55		0.882407		5.04927		0
E11 - CD161	DX12	0.38	299.89	22238.5	210.08	-13.52	482.56																		0	0	0	0	0											E11 - CD161	0.38		1.02017		75.6514		0
E12 - CD162	KPL-1	0.51	276.49	10738.2	214.24	-12.48	504.4					120.981	40.9352	12.5236	6.43252	5.57128	10.393	7.89629	7.528	36.3576	5.84984	16.9476	6.221		120.981	40.9352	12.5236	6.43252	5.57128	10.393	7.89629	7.528	36.3576	5.84984	16.9476	6.221				E12 - CD162	0.51		0.94057		36.5296		0
F1 - CD163	GHI/61	0.41	321.56	21803.5	225.68	-14.56	518.96					15.1904													15.1904															F1 - CD163	0.41		1.09389		74.1716		0
F2 - CD164	N6B6	90.86	3955.24	4301.33	2767.44	595.92	10449.1																		0	0	0	0												F2 - CD164	90.86		13.8314		15.0417		1
F3 - CD165	SN2	0.51	325.46	16899	231.92	-13.52	539.76																																	F3 - CD165	0.51		1.10716		57.4874		0
F4 - CD166	3A6	6.12	486.43	3582.36	279.76	6.24	1137.81																																	F4 - CD166	6.12		1.65475		12.1866		1
F5 - CD171	5G3	83.99	3403.55	3969.12	2387.84	301.6	9205.04					Plate 1	Critical range digital												Plate 1	Critical range digital														F5 - CD171	83.99		11.9022		13.88		1
F6 - CD172b	B4B6	0.55	320.72	15242.3	231.92	-16.64	532.53					0	0	0	0	0	0	1	1	0	0	0	0		0	0	0	0	0	0	1	1	0	0	0	0				F6 - CD172b	0.55		1.09103		51.8517		0
F7 - CD177	MEM-166	0.52	262.2	4855.36	232.96	-16.69	530.4					0	1	1	0	0	0	0	0	1	0	0	0		0	1	1	0	0	0	0	0	1	0	0	0				F7 - CD177	0.52		0.891958		16.5171		0
F8 - CD178	NOK-1	0.72	276.51	6231.81	226.72	-14.56	523.12					0	0	0	0	0	1	0	0	0	0	1	0		0	0	0	0	0	1	0	0	0	0	1	0				F8 - CD178	0.72		0.940638		21.1995		0
F9 - CD180	G28-8	0.62	286.04	9363.4	221.52	-11.44	505.44					0	0	0	0	0	0	0	0	0	0	0	0		0	0	0	0	0	0	0	0	0	0	0	0				F9 - CD180	0.62		0.973058		31.8526		0
F10 - CD181	5A12	1.31	325.24	1798.92	219.44	-12.48	534.56					0	0	1	1	0	0	0	0	1	1	0	1		0	0	1	1	0	0	0	0	1	1	0	1				F10 - CD181	1.31		1.07251		5.93214		0
F11 - CD183	1C6/CXCR3	2.41	328.41	4409.85	221.52	-9.36	557.44					1	1	0	1	0	0	0	1	1	0	1	1		1	1	0	1	0	0	0	1	1	0	1	1				F11 - CD183	2.41		1.11719		15.0015		0
F12 - CD184	12G5	0.62	370.31	22942.1	220.48	-10.45	510.64					1	0	0	0	0	1	0	1	0	0	0	0		1	0	0	0	0	1	0	1	0	0	0	0				F12 - CD184	0.62		1.29497		80.2283		0
G1 - CD193	5E8	1.97	324.03	1933.17	241.28	-15.6	592.8					1	0	0	0	0	0	0	0	1	0	0	0		1	0	0	0	0	0	0	0	1	0	0	0				G1 - CD193	1.97		1.06852		6.37484		0
G2 - CD61	2D7/CCR5	1.51	384.01	9840.68	234	-14.56	558.48																																	G2 - CD61	1.51		1.34288		34.4128		0
G3 - CD196	11A9	1.86	403.4	8594.67	241.28	-14.56	593.89					Plate 2	Critical range digital												Plate 2	Critical range digital														G3 - CD196	1.86		1.3723		29.2375		0
G4 - CD197	2H4	2.17	290.64	2321.56	241.28	-8.32	594.88					0	0	0	0	0	0	0	0	0	1	1	1		0	0	0	0	0	0	0	0	0	1	1	1				G4 - CD197	2.17		0.820739		6.55586		0
G5 - CD200	MRC OX-104	0.53	338.21	16477.7	245.44	-13.52	550.16					1	0	0	1	0	0	0	1	0	0	1	0		1	0	0	1	0	0	0	1	0	0	1	0				G5 - CD200	0.53		1.15053		56.0541		0
G6 - CD205	MG38	32.24	863.99	1401.98	612.56	75.92	1816.88					0	0	0	0	1	0	0	0	0	0	0	0		0	0	0	0	1	0	0	0	0	0	0	0				G6 - CD205	32.24		2.8491		4.62318		1
G7 - CD206	19.2	0.67	262.11	4413.8	227.76	-13.52	520					0	0	0	0	0	0	0	1	0	0	0	1		0	0	0	0	0	0	0	1	0	0	0	1				G7 - CD206	0.67		0.891652		15.015		0
G8 - CD209	DCN46	2.16	352.47	2759.15	219.44	-10.4	546					0	1	1	0	1	0	0	0	0	0	0	0		0	1	1	0	1	0	0	0	0	0	0	0				G8 - CD209	2.16		1.16231		9.0986		0
G9 - CD220	3B6/IR	8.65	574.21	1460.16	513.76	151.79	1074.32					0	1	0	1	1	0	0	0	0	0	0	0		0	1	0	1	1	0	0	0	0	0	0	0				G9 - CD220	8.65		1.95336		4.96721		1
G10 - CD221	3B7	47.92	1050.71	1459.11	924.56	409.76	1666.08					0	0	0	0	0	1	0	0	1	1	0	1		0	0	0	0	0	1	0	0	1	1	0	1				G10 - CD221	47.92		3.57433		4.96363		1
G11 - CD226	DX11	0.47	247.12	5677.26	213.2	-10.4	490.88					0	0	0	1	0	0	0	1	0	0	0	0		0	0	0	1	0	0	0	1	0	0	0	0				G11 - CD226	0.47		0.840659		19.313		0
G12 - CD227	HMPV	82.76	6581.26	7860.19	3924.96	257.92	20707.8																																	G12 - CD227	82.76		22.3883		26.739		1
H1 - CD229	HLy9.1.25	0.53	299.8	11588.9	232.96	-15.6	532.48																																	H1 - CD229	0.53		1.01987		39.4233		0
H2 - CD231	M3-3D9 (SN1a)	0.48	302.95	13136.5	235.04	-15.6	538.72					Plate 3	Critical range digital												Plate 3	Critical range digital														H2 - CD231	0.48		1.03058		44.6879		0
H3 - CD235a	GA-R2 (HIR2)	0.7	310.51	1331.57	229.84	-11.44	537.68					0	0	0	0	0	0	1	0	0	0	0	0		0	0	0	0	0	0	1	0	0	0	0	0				H3 - CD235a	0.7		1.02394		4.391		0
H4 - CD243 (p-glycoProtein)	17F9	13.82	574.09	1798.03	345.28	29.12	1676.58					0	0	1	0	1	0	0	1	0	0	0	0		0	0	1	0	1	0	0	1	0	0	0	0				H4 - CD243 (p-glycoProtein)	13.82		1.89312		5.9292		1
H5 - CD244	2-69	0.74	346.48	14898.9	232.96	-16.64	527.28					0	1	1	0	0	0	0	0	1	0	1	1		0	1	1	0	0	0	0	0	1	0	1	1				H5 - CD244	0.74		1.21164		52.1013		0
H6 - CD255 (Tweak)	CARL-1	0.93	306.83	7674.46	229.84	-6.24	532.48					1	1	0	0										1	1	0	0	0	0	0	0	0	0	0	0				H6 - CD255 (Tweak)	0.93		0.833596		20.85		0
H7 - CD268	11C1	0.81	314.03	5457.13	261.04	9.36	590.72					0	0	0	0	0									0	0	0	0	0	0	0	0	0	0	0	0				H7 - CD268	0.81		1.06827		18.5642		0
H8 - CD271	C40-1457	19.47	1082.45	4120.15	384.8	47.84	3351.09					1	1	0	0	0	0	0	0	0	1	1	0		1	1	0	0	0	0	0	0	0	1	1	0				H8 - CD271	19.47		3.6823		14.016		1
H9 - CD273	MIH18	0.4	275.09	13065.4	216.32	-8.32	499.2					0													0	0	0	0	0	0	0	0	0	0	0	0				H9 - CD273	0.4		0.935808		44.446		0
H10 - CD274	MIH1	0.71	344.76	9760.11	269.36	22.88	584.48					0	0	0	0										0	0	0	0	0	0	0	0	0	0	0	0				H10 - CD274	0.71		1.17281		33.2022		0
H11 - CD275 (B7-H2)	2D3/B7-H2	2.09	360.02	1237.36	266.24	16.64	685.36																																	H11 - CD275 (B7-H2)	2.09		1.18721		4.08033		0
H12 - CD278	DX29	0.41	294.61	16203.5	222.56	-7.28	499.2																																	H12 - CD278	0.41		1.00221		55.1214		0
A1 - Buffer		0.43	277.45	14493.4	209.04	-23.92	487.76					Plate1	Bimodality Index						log(95%-median)/log(median-5%)						Plate 1	Bimodality Index						log(95%-median)/log(median-5%)								A1 - Buffer	0.43		0.943836		49.304		0
A2 - CD279	MIH4	1.06	285.88	6894.51	209.04	-24.96	505.44					1.03611	1.03584	1.03655	1.03494	1.03591	1.0338	1.18138	1.19573	1.07688	1.06342	1.04283	1.03826		1.03611	1.03584	1.03655	1.03494	1.03591	1.0338	1.18138	1.19573	1.07688	1.06342	1.04283	1.03826				A2 - CD279	1.06		0.972513		23.4539		0
A3 - CD282	11G7	0.4	255.9	12910.5	197.6	-22.88	464.88					1.03627	1.30614	1.07323	1.03723	1.03807	1.0289	1.09238	1.03941	1.24575	1.03931	1.03975	1.0373		1.03627	1.30614	1.07323	1.03723	1.03807	1.0289	1.09238	1.03941	1.24575	1.03931	1.03975	1.0373				A3 - CD282	0.4		0.870527		43.9191		0
A4 - CD305(LAIR-1)	DX26	0.37	256.39	13616.9	198.64	-19.76	461.76					1.03622	1.03507	1.0385	1.03768	1.04074	1.08804	1.03502	1.09074	1.04574	1.03755	1.0807	1.04018		1.03622	1.03507	1.0385	1.03768	1.04074	1.08804	1.03502	1.09074	1.04574	1.03755	1.0807	1.04018				A4 - CD305(LAIR-1)	0.37		0.872193		46.3222		0
A5- CD309	89106	0.4	259.1	11918.1	205.92	-20.8	478.4					1.03952	1.03633	1.0482	1.04486	1.03326	1.05671	1.03728	1.03258	1.03639	1.03532	1.04926	1.042		1.03952	1.03633	1.0482	1.04486	1.03326	1.05671	1.03728	1.03258	1.03639	1.03532	1.04926	1.042				A5- CD309	0.4		0.881412		40.5432		0
A6 - CD314(NKG2D)	1D11	0.47	310.36	19378.6	212.16	-12.53	492.96					1.06716	1.03522	1.06196	1.16344	1.03896	1.04643	1.03274	1.04135	1.02631	1.04979	1.0435	1.20852		1.06716	1.03522	1.06196	1.16344	1.03896	1.04643	1.03274	1.04135	1.02631	1.04979	1.0435	1.20852				A6 - CD314(NKG2D)	0.47		1.05579		65.9226		0
A7 - CD321(F11 Rcptr)	M.AB.F11	93.87	4397.74	4646.98	3331.12	832.99	9183.36					1.08855	1.15763	1.03361	1.13277	1.03793	1.03701	1.03837	1.21693	1.18662	1.05576	1.01374	1.07506		1.08855	1.15763	1.03361	1.13277	1.03793	1.03701	1.03837	1.21693	1.18662	1.05576	1.01374	1.07506				A7 - CD321(F11 Rcptr)	93.87		14.9603		15.8082		1
A8 - CDw327	E20-1232	0.9	341.42	13931.3	213.2	-20.8	503.41					1.05319	1.04074	1.03512	1.03683	1.03915	1.0913	1.0437	1.11786	1.04086	1.0339	1.03995	1.03507		1.05319	1.04074	1.03512	1.03683	1.03915	1.0913	1.0437	1.11786	1.04086	1.0339	1.03995	1.03507				A8 - CDw327	0.9		1.16145		47.3918		0
A9 - CDw328	F023-420	0.83	316.16	11399.8	214.24	-20.8	516.88					1.22597	1.03953	1.05236	1.03969	1.06224	1.05514	1.05173	1.0489	1.04051	1.04965	1.03809	1.03734		1.22597	1.03953	1.05236	1.03969	1.06224	1.05514	1.05173	1.0489	1.04051	1.04965	1.03809	1.03734				A9 - CDw328	0.83		1.07552		38.7801		0
A10 - CDw329	E10-286	0.52	299.13	13978.9	219.44	-23.97	521.04																																	A10 - CDw329	0.52		1.01759		47.5536		0
A11 - CD335(NKP46)	9E2/NKp46	0.53	275.25	9050.73	220.48	-18.72	515.84					Plate2	Bimodality Index						log(95%-median)/log(median-5%)						Plate 2	Bimodality Index						log(95%-median)/log(median-5%)								A11 - CD335(NKP46)	0.53		0.936352		30.789		0
A12 - CD336	P44-8.1	0.48	299.21	13533.8	227.76	-19.76	532.53					1.03668	1.04314	1.04056	1.03345	1.03139	1.05344	1.06827	1.03206	1.03421	1.12405	1.06273	1.27624		1.03668	1.04314	1.04056	1.03345	1.03139	1.05344	1.06827	1.03206	1.03421	1.12405	1.06273	1.27624				A12 - CD336	0.48		1.01786		46.0396		0
B1 - CD337	P30-15	1.74	333.49	6821.53	214.24	-22.88	529.36					1.06192	1.03916	1.04712	1.06776	1.03177	1.04066	1.0332	1.19814	1.07371	1.07527	1.1251	1.04746		1.06192	1.03916	1.04712	1.06776	1.03177	1.04066	1.0332	1.19814	1.07371	1.07527	1.1251	1.04746				B1 - CD337	1.74		1.13447		23.2056		0
B2 - CD338(ABCG2)	5D3	0.55	297.54	2292.98	205.92	-18.72	483.6					1.03027	1.0485	1.03369	1.0298	1.08847	1.04666	1.03851	1.0403	1.03493	1.03395	1.03851	1.02897		1.03027	1.0485	1.03369	1.0298	1.08847	1.04666	1.03851	1.0403	1.03493	1.03395	1.03851	1.02897				B2 - CD338(ABCG2)	0.55		0.981171		7.56135		0
B3 - CD340(Her2)	Neu24.7	76.38	1631.38	1944.6	1383.2	430.56	3120.05					1.03527	1.03353	1.04024	1.04291	1.03352	1.03556	1.0422	1.16947	1.03782	1.03704	1.0444	1.07836		1.03527	1.03353	1.04024	1.04291	1.03352	1.03556	1.0422	1.16947	1.03782	1.03704	1.0444	1.07836				B3 - CD340(Her2)	76.38		5.54967		6.61519		1
B4 - abTCR	T10B9.1A-31	0.84	257.42	4984.98	210.08	-19.76	504.4					1.04099	1.21099	1.03751	1.03623	1.16404	1.03923	1.07028	1.03733	1.03562	1.03822	1.03655	1.04549		1.04099	1.21099	1.03751	1.03623	1.16404	1.03923	1.07028	1.03733	1.03562	1.03822	1.03655	1.04549				B4 - abTCR	0.84		0.726929		14.0771		0
B5 - B2-uGlob	TU99	96.8	6119.76	6305.02	4922.84	1085.71	13830					1.03639	1.16444	1.04116	1.20374	1.15492	1.03447	1.03173	1.03751	1.03629	1.05629	1.06891	1.04195		1.03639	1.16444	1.04116	1.20374	1.15492	1.03447	1.03173	1.03751	1.03629	1.05629	1.06891	1.04195				B5 - B2-uGlob	96.8		17.2816		17.8048		1
B6 - BLTR-1	203/14F11	0.64	309.43	14131.8	211.12	-19.76	506.53					1.05653	1.04832	1.05786	1.0631	1.02928	1.12861	1.03493	1.0646	1.07424	1.05845	1.04004	1.18532		1.05653	1.04832	1.05786	1.0631	1.02928	1.12861	1.03493	1.0646	1.07424	1.05845	1.04004	1.18532				B6 - BLTR-1	0.64		1.05263		48.0737		0
B7 - CLIP	CerCLIP	0.54	276.32	10798.7	213.2	-22.88	490.88					1.03381	1.03475	1.04441	1.24976	1.02986	1.04545	1.04883	1.37373	1.04258	1.04461	1.0939	1.03409		1.03381	1.03475	1.04441	1.24976	1.02986	1.04545	1.04883	1.37373	1.04258	1.04461	1.0939	1.03409				B7 - CLIP	0.54		0.939992		36.7351		0
B8 - CMRF-44	CMRF44	29.64	895.5	2157.14	477.36	68.64	2888.08																																	B8 - CMRF-44	29.64		2.5288		6.09155		1
B9 - CMRF-56	CMRF56	0.74	292.17	9773.79	215.28	-19.76	505.44					Plate 3	Bimodality Index						log(95%-median)/log(median-5%)						Plate 3	Bimodality Index						log(95%-median)/log(median-5%)								B9 - CMRF-56	0.74		0.993911		33.2487		0
B10 - EGF-r	EGFR1	1.12	328.28	1582.3	240.24	-8.32	578.24					1.0329	1.04333	1.03567	1.03458	1.0339	1.04117	1.10881	1.03946	1.0463	1.03901	1.0385	1.03775		1.0329	1.04333	1.03567	1.03458	1.0339	1.04117	1.10881	1.03946	1.0463	1.03901	1.0385	1.03775				B10 - EGF-r	1.12		1.08254		5.21781		0
B11 - Fmlp-r	5F1	0.56	283.97	10924.5	217.36	-20.8	505.49					1.052	1.03915	1.08756	1.04548	1.10205	1.04529	1.0297	1.29513	1.03859	1.05573	1.0348	1.03622		1.052	1.03915	1.08756	1.04548	1.10205	1.04529	1.0297	1.29513	1.03859	1.05573	1.0348	1.03622				B11 - Fmlp-r	0.56		0.966016		37.1633		0
B12 - gd TCR	B1	0.47	270.01	8093.51	224.64	-16.64	518.96					1.12868	1.04402	1.0628	1.04531	1.04138	1.04249	1.03793	1.06312	1.10804	1.03701	1.16101	1.46733		1.12868	1.04402	1.0628	1.04531	1.04138	1.04249	1.03793	1.06312	1.10804	1.03701	1.16101	1.46733				B12 - gd TCR	0.47		0.918526		27.5327		0
C1 - Hem. Prog. Cell	BB9	4.16	434.53	3271.95	295.36	10.4	885.09					1.34262	1.47585	1.05056	1.03674										1.34262	1.47585	1.05056	1.03674	0	0	0	0	0	0	0	0				C1 - Hem. Prog. Cell	4.16		1.47819		11.1306		0
C2 - HLA-A,B,C	G46-2.6	99.07	14405.2	14535.2	13141.4	4366.7	26228.1					1.05728	1.04339	1.04614	1.03848	1.03493									1.05728	1.04339	1.04614	1.03848	1.03493	0	0	0	0	0	0	0				C2 - HLA-A,B,C	99.07		49.0041		49.4461		1
C3 - HLA-A2	BB7.2	98.37	11931	11915	10495.7	2644.72	24284.4					1.03519	1.04742	1.10814	1.0413	1.04933	1.03738	1.03912	1.05774	1.04652	1.13865	1.31169	1.04377		1.03519	1.04742	1.10814	1.0413	1.04933	1.03738	1.03912	1.05774	1.04652	1.13865	1.31169	1.04377				C3 - HLA-A2	98.37		39.3439		39.2908		1
C4 - HLA-DQ	TU169	0.67	349.36	21429.5	197.6	-20.8	476.37					1.05773													1.05773	0	0	0	0	0	0	0	0	0	0	0				C4 - HLA-DQ	0.67		1.22171		74.9389		0
C5 - HLA-DR	G46-6 (L243)	0.61	246.27	5609.92	205.92	-17.73	485.68					1.03602	1.04012	1.04164	1.03869										1.03602	1.04012	1.04164	1.03869	0	0	0	0	0	0	0	0				C5 - HLA-DR	0.61		0.861204		19.6178		0
C6 - HLA-DR,DP,DO	TU39	0.57	275.89	12047.8	201.76	-16.64	476.32																																	C6 - HLA-DR,DP,DO	0.57		0.964785		42.131		0
C7 - Invariant NKT	6B11	0.55	243.29	4175.95	214.24	-20.8	503.36																																	C7 - Invariant NKT	0.55		0.82763		14.2058		0
C8 - Disialoganglioside GD2	14.G2a	1.56	309.03	5789.5	214.24	-10.4	530.4																																	C8 - Disialoganglioside GD2	1.56		1.08068		20.2458		0
C9 - MIC A/B	6D4	68.36	1444.32	1889.65	1180.4	212.11	3215.68																																	C9 - MIC A/B	68.36		5.05078		6.60809		1
C10 - NKB1	M.AB.F11	0.47	315.55	20747.9	210.08	-18.72	489.84																																	C10 - NKB1	0.47		1.07345		70.5806		0
C11 - SSEA-1	MC480	95.57	17217.4	17995.6	10901.8	980.62	54558.3																																	C11 - SSEA-1	95.57		48.6203		50.8178		1
C12 - SSEA-4	MC813-70	23.76	1785.75	6481.66	388.96	30.16	5996.85																																	C12 - SSEA-4	23.76		4.85153		17.6094		1
D1 - TRA-1-60	TRA-1-60	59.83	5646.78	9223.98	1719.12	78	22454.9																																	D1 - TRA-1-60	59.83		15.946		26.0476		1
D2 - TRA-1-81	TRA-1-81	47.4	3531.74	7093.93	740.48	58.24	15962.1																																	D2 - TRA-1-81	47.4		9.97329		20.0326		1
D3 - Vb 23	AHUT7	0.77	365.44	17738.3	222.56	-15.6	536.64																																	D3 - Vb 23	0.77		1.24316		60.3427		0
D4 - Vb 8	JR2	0.68	290.07	1743.4	219.44	-18.72	510.64																																	D4 - Vb 8	0.68		0.956538		5.74905		0
E1 - mIgM	G155-228		354.12		221.52	-22.88	556.4																																	E1 - mIgM			1
E2 - mIgG1	MOPC-21		293.96		224.64	-18.72	533.52																																	E2 - mIgG1			1
E3 - mIgG2a	G155-178		285.96		217.36	-15.6	516.93																																	E3 - mIgG2a			1
E4 - mIgG2b	27-35		303.25		215.28	-16.64	501.28																																	E4 - mIgG2b			1
E5 - mIgG3	J606		368.08		225.68	-15.6	517.92																																	E5 - mIgG3			1
F1 - CD49f	GoH3	99.26	29704.8	29922.3	27909.4	8566.27	55286.8																																	F1 - CD49f	99.26		120.102		120.981		1
F2 - CD104	439-9B	97.66	11356.4	11614.5	10538.3	3088.8	21907.7																																	F2 - CD104	97.66		40.0253		40.9352		1
F3 - CD120b	hTNFR-M1	1.65	392.72	3553.32	313.04	26	842.4																																	F3 - CD120b	1.65		1.38413		12.5236		0
F4 - CD132	TUGh4	0.36	240.11	1825.1	224.64	-16.64	527.28																																	F4 - CD132	0.36		0.846262		6.43252		0
F5 - CD201	RCR-252	0.73	263.18	1388.14	244.4	-10.4	579.28																																	F5 - CD201	0.73		1.05627		5.57128		0
F6 - CD210	3F9	0.67	252.31	2570.5	228.8	-20.8	535.6																																	F6 - CD210	0.67		1.02014		10.393		0
F7 - CD212	2B6/12beta 2	0.71	251.48	1952.99	231.92	-21.84	547.04																																	F7 - CD212	0.71		1.01678		7.89629		0
F8 - CD267	1A1-K21-M22	1.51	257.73	1861.9	225.68	-14.56	555.36																																	F8 - CD267	1.51		1.04205		7.528		0
F9 - CD294	BM16	0.75	293.31	8992.32	219.44	-14.56	521.04																																	F9 - CD294	0.75		1.18591		36.3576		0
F10 - CD326	EBA-1	31.46	792.71	1446.84	647.92	162.24	1792.96																																	F10 - CD326	31.46		3.20507		5.84984		1
F11 - Cutaneous Lymph. Antigen	HECA-452	52.5	2528.85	4414.16	1080.56	119.55	9253.92																																	F11 - Cutaneous Lymph. Antigen	52.5		9.70917		16.9476		1
F12 - INT B7	FIB504	0.59	241.1	1538.64	224.64	-10.4	523.12																																	F12 - INT B7	0.59		0.974811		6.221		0
G1 - SSEA-3	MC631	1.32	343.53	3956.48	261.04	-2.08	624																																	G1 - SSEA-3	1.32		1.31894		15.1904		0
H1 - rIgM	R4-22		260.46		234	-12.48	534.56																																	H1 - rIgM			1
H2 - rIgG1	R3-34		249.16		231.92	-12.48	536.64																																	H2 - rIgG1			1
H3 - rIgG2a	R35-95		247.33		225.68	-10.4	522.08																																	H3 - rIgG2a			1
H4 - rIgG2b	A95-1		283.73		237.12	-15.6	550.16																																	H4 - rIgG2b			1

## Sheet: BDlyoplate Analysis Version (2)
Supplemental Table 2. Complete SW620 profiling results									Critical Range							NUMBERS														SPECIFICITIES								SCALE					normalized		normalized		Critical Range
Specificity	Clone	% pos	Mean	%+Mean	Median	5th %ile	95th %ile		greater than																													1		Specificity	% pos		mean		mean of +pop		Digitized
A1 - Buffer		0.52	320.45	15741.1	231.92	-21.84	541.84		5			Plate 1	mean												Plate 1	mean												2		A1 - Buffer	0.52		1.09011		53.5483		0
A2 - CD1a	HI149	0.53	303.8	17172.2	206.96	-16.64	478.4					320.45	303.8	334.48	314.84	333.44	322.15	2721.47	1815.08	380.77	318.5	313.32	325.87		320.45	303.8	334.48	314.84	333.44	322.15	2721.47	1815.08	380.77	318.5	313.32	325.87		3		A2 - CD1a	0.53		1.03347		58.4169		0
A3 - CD1b	M-T101	0.67	334.48	14494.2	232.96	-21.84	544.96					331.37	6252.06	3704.17	312.43	346.36	288.48	362.68	294.83	13096.8	342.02	325.05	315.9		331.37	6252.06	3704.17	312.43	346.36	288.48	362.68	294.83	13096.8	342.02	325.05	315.9		4		A3 - CD1b	0.67		1.13784		49.3066		0
A4 - CD1d	CD1d42	0.48	314.84	16904.6	226.72	-22.88	529.41		but less than			333.45	344.21	378.82	290.91	302.09	25699.3	410.21	343.23	278.41	295.01	2144.02	341.26		333.45	344.21	378.82	290.91	302.09	25699.3	410.21	343.23	278.41	295.01	2144.02	341.26		5		A4 - CD1d	0.48		1.07103		57.5064		0
A5 - CD2	RPA-2.10	0.51	333.44	21047.4	220.48	-18.72	511.68		100			253.57	325.69	384.56	309.63	271.28	378.63	372.31	295.97	324.45	304.18	319.23	336.63		253.57	325.69	384.56	309.63	271.28	378.63	372.31	295.97	324.45	304.18	319.23	336.63		6		A5 - CD2	0.51		1.1343		71.5995		0
A6 - CD3	HIT3a	0.7	322.15	13031.8	226.72	-17.68	521.04					459.52	342.2	4364.39	6417.56	282	375.07	278.89	302.39	53459.1	5588.52	296.99	1474.06		459.52	342.2	4364.39	6417.56	282	375.07	278.89	302.39	53459.1	5588.52	296.99	1474.06		7		A6 - CD3	0.7		1.12656		45.572		0
A7 - CD4	RPA-T4	69.4	2721.47	3707.26	1688.96	216.32	7218.85					3566.97	1276.98	242.18	919.14	314.63	279.33	268.95	810.92	948.82	401.47	10.54	8217.57		3566.97	1276.98	242.18	919.14	314.63	279.33	268.95	810.92	948.82	401.47	10.54	8217.57		8		A7 - CD4	69.4		9.25796		12.6114		1
A8 - CD4v4	L120	55.46	1815.08	2892.62	1094.08	150.8	4698.72					21272.2	371.11	340.2	309.83	285.26	8167.08	254.31	3263.08	267.17	292.08	336.82	325.91		21272.2	371.11	340.2	309.83	285.26	8167.08	254.31	3263.08	267.17	292.08	336.82	325.91		9		A8 - CD4v4	55.46		6.17458		9.84018		1
A9 - CD5	L17F12	2.07	380.77	4709.02	256.88	-4.16	657.28					6028.59	295.14	287.94	353.01	904.78	299.72	350.74	352.27	28866.8	307.85	254.15	254.64		6028.59	295.14	287.94	353.01	904.78	299.72	350.74	352.27	28866.8	307.85	254.15	254.64		10		A9 - CD5	2.07		1.33155		16.4674		0
A10 - CD6	M-T605	2.1	318.5	4794.44	216.32	-11.44	537.68																															11		A10 - CD6	2.1		1.08348		16.3098		0
A11 - CD7	M-T701	0.51	313.32	17529.1	216.32	-10.4	502.32																															12		A11 - CD7	0.51		1.06586		59.6308		0
A12 - CD8a	SK1	0.64	325.87	12374.6	240.24	-11.44	551.2					Plate 2	mean												Plate 2	mean												13		A12 - CD8a	0.64		1.10855		42.0961		0
B1 - CD8b	2ST8.5H7	0.82	331.37	10981.6	237.12	-15.6	546					377.28	381.36	328.02	349.45	310.66	370.32	443.67	348.77	282.15	518.01	4171.43	14981		377.28	381.36	328.02	349.45	310.66	370.32	443.67	348.77	282.15	518.01	4171.43	14981		14		B1 - CD8b	0.82		1.1588		38.4026		0
B2 - CD9	M-L13	83.27	6252.06	7387.81	2533.44	491.92	23584.4					2378.55	352.21	426.23	5500.24	330.58	310.01	314	881.71	469.73	409.33	1489.66	408.4		2378.55	352.21	426.23	5500.24	330.58	310.01	314	881.71	469.73	409.33	1489.66	408.4		15		B2 - CD9	83.27		21.2684		25.132		1
B3 - CD10	HI10a	93.61	3704.17	3926.88	3242.72	677.04	7801.61					412.71	357.21	293.11	310.25	974.6	363.8	309.89	330.16	294.32	281.97	260.74	409.62		412.71	357.21	293.11	310.25	974.6	363.8	309.89	330.16	294.32	281.97	260.74	409.62		16		B3 - CD10	93.61		12.9535		13.7323		1
B4 - CD11a	G43-25B	0.69	312.43	11931.4	224.64	-10.45	512.72					298.22	313.14	493.04	273.8	316.08	313.95	318.61	1916.93	306.73	328.31	341.92	828.46		298.22	313.14	493.04	273.8	316.08	313.95	318.61	1916.93	306.73	328.31	341.92	828.46		17		B4 - CD11a	0.69		1.09257		41.7242		0
B5 - CD11b	D12	0.6	346.36	20142	219.44	-7.28	498.16					329.22	2131.2	46734.3	324.25	4579.15	304.57	339.58	279.69	280.06	267.59	299.89	276.49		329.22	2131.2	46734.3	324.25	4579.15	304.57	339.58	279.69	280.06	267.59	299.89	276.49		18		B5 - CD11b	0.6		1.21122		70.4365		0
B6 - CD11c	B-ly6	0.38	288.48	17494.5	216.32	-10.4	481.52					321.56	3955.24	325.46	486.43	3403.55	320.72	262.2	276.51	286.04	325.24	328.41	370.31		321.56	3955.24	325.46	486.43	3403.55	320.72	262.2	276.51	286.04	325.24	328.41	370.31		19		B6 - CD11c	0.38		0.981358		59.5132		0
B7 - CD13	WM15	1.85	362.68	4521.81	269.36	10.4	702.05					324.03	384.01	403.4	290.64	338.21	863.99	262.11	352.47	574.21	1050.71	247.12	6581.26		324.03	384.01	403.4	290.64	338.21	863.99	262.11	352.47	574.21	1050.71	247.12	6581.26		20		B7 - CD13	1.85		1.23377		15.3824		0
B8 - CD14	M5E2	0.73	294.83	7552.87	234	-7.33	533.57					299.8	302.95	310.51	574.09	346.48	306.83	314.03	1082.45	275.09	344.76	360.02	294.61		299.8	302.95	310.51	574.09	346.48	306.83	314.03	1082.45	275.09	344.76	360.02	294.61				B8 - CD14	0.73		1.03102		26.4123		0
B9 - CD15	HI98	84.1	13096.8	15488.9	5786.56	331.71	50980.4																																	B9 - CD15	84.1		36.9841		43.7392		1
B10 - CD15s	CSLEX1	0.72	342.02	12938.2	243.36	-2.08	548.08																																	B10 - CD15s	0.72		0.965831		36.5363		0
B11 - CD16	3G8	0.5	325.05	14789.4	244.4	-2.08	551.2					Plate 3	mean												Plate 3	mean														B11 - CD16	0.5		1.10576		50.311		0
B12 - CD18	6.7	0.53	315.9	13091.2	239.2	-7.28	541.89					277.45	285.88	255.9	256.39	259.1	310.36	4397.74	341.42	316.16	299.13	275.25	299.21		277.45	285.88	255.9	256.39	259.1	310.36	4397.74	341.42	316.16	299.13	275.25	299.21				B12 - CD18	0.53		1.07464		44.534		0
C1 - CD19	HIB19	0.46	333.45	20779.7	231.92	-9.36	526.24					333.49	297.54	1631.38	257.42	6119.76	309.43	276.32	895.5	292.17	328.28	283.97	270.01		333.49	297.54	1631.38	257.42	6119.76	309.43	276.32	895.5	292.17	328.28	283.97	270.01				C1 - CD19	0.46		1.13434		70.6887		0
C2 - CD20	2H7	0.81	344.21	1322.15	256.88	8.32	558.48					434.53	14405.2	11931	349.36	246.27	275.89	243.29	309.03	1444.32	315.55	17217.4	1785.75		434.53	14405.2	11931	349.36	246.27	275.89	243.29	309.03	1444.32	315.55	17217.4	1785.75				C2 - CD20	0.81		1.13507		4.35993		0
C3 - CD21	B-ly4	0.51	378.82	26954.8	234	-5.2	529.36					5646.78	3531.74	365.44	290.07										5646.78	3531.74	365.44	290.07	0	0	0	0	0	0	0	0				C3 - CD21	0.51		1.28868		91.6953		0
C4 - CD22	HIB22	0.54	290.91	9601.47	232.96	-7.28	528.32					354.12	293.96	285.96	303.25	368.08									354.12	293.96	285.96	303.25	368.08	0	0	0	0	0	0	0				C4 - CD22	0.54		0.989624		32.6625		0
C5 - CD23	EBVCS-5	0.46	302.09	15097.1	226.72	-7.28	518.96					29704.8	11356.4	392.72	240.11	263.18	252.31	251.48	257.73	293.31	792.71	2528.85	241.1		29704.8	11356.4	392.72	240.11	263.18	252.31	251.48	257.73	293.31	792.71	2528.85	241.1				C5 - CD23	0.46		1.02766		51.3577		0
C6 - CD24	ML5	91.06	25699.3	28190.7	20496.3	346.27	68714.6					343.53													343.53	0	0	0	0	0	0	0	0	0	0	0				C6 - CD24	91.06		89.8703		98.5826		1
C7 - CD25	M-A251	0.6	410.21	25884.9	249.6	-11.44	566.8					260.46	249.16	247.33	283.73										260.46	249.16	247.33	283.73	0	0	0	0	0	0	0	0				C7 - CD25	0.6		1.39546		88.0559		0
C8 - CD26	M-A261	2.7	343.23	3420.14	249.6	5.2	652.13																																	C8 - CD26	2.7		1.16761		11.6347		0
C9 - CD27	M-T271	0.41	278.41	14331.8	211.12	-8.32	491.92																																	C9 - CD27	0.41		0.947102		48.7544		0
C10 - CD28	L293	0.54	295.01	9378.69	237.12	-11.44	542.88					Plate 1	normalized mean												Plate 1	normalized mean														C10 - CD28	0.54		1.00357		31.9046		0
C11 - CD29	HUTS-21	89.33	2144.02	2339.64	1851.2	560.56	4151.78					1.09011	1.03347	1.13784	1.07103	1.1343	1.12656	9.25796	6.17458	1.33155	1.08348	1.06586	1.10855		1.09011	1.03347	1.13784	1.07103	1.1343	1.12656	9.25796	6.17458	1.33155	1.08348	1.06586	1.10855				C11 - CD29	89.33		7.49762		8.1817		1
C12 - CD30	BerH8	0.6	341.26	15995.2	239.2	-8.32	548.08					1.1588	21.2684	12.9535	1.09257	1.21122	0.981358	1.23377	1.03102	36.9841	0.965831	1.10576	1.07464		1.1588	21.2684	12.9535	1.09257	1.21122	0.981358	1.23377	1.03102	36.9841	0.965831	1.10576	1.07464				C12 - CD30	0.6		1.16091		54.413		0
D1 - CD31	WM59	0.59	253.57	1591.19	238.16	-6.24	541.89					1.13434	1.13507	1.28868	0.989624	1.02766	89.8703	1.39546	1.16761	0.947102	1.00357	7.49762	1.16091		1.13434	1.13507	1.28868	0.989624	1.02766	89.8703	1.39546	1.16761	0.947102	1.00357	7.49762	1.16091				D1 - CD31	0.59		0.8626		5.41295		0
D2 - CD32	FL18.26	0.43	325.69	1561.29	219.44	-9.36	498.16					0.8626	1.074	1.30821	1.05331	0.922847	1.06921	1.26653	1.00684	1.06991	1.03477	1.08596	0.914557		0.8626	1.074	1.30821	1.05331	0.922847	1.06921	1.26653	1.00684	1.06991	1.03477	1.08596	0.914557				D2 - CD32	0.43		1.074		5.14852		0
D3 - CD33	HIM3-4	0.77	384.56	13216.1	274.56	19.76	607.36					1.56321	1.1641	14.8469	21.1626	0.959314	1.23683	0.948735	1.05746	186.946	19.0112	0.838671	5.01449		1.56321	1.1641	14.8469	21.1626	0.959314	1.23683	0.948735	1.05746	186.946	19.0112	0.838671	5.01449				D3 - CD33	0.77		1.30821		44.959		0
D4 - CD34	581	0.46	309.63	15963.1	228.8	-4.16	526.29					12.1342	4.34406	0.823854	3.12675	1.03753	0.950231	0.91492	2.6741	3.31802	1.36573	0.0297639	28.7368		12.1342	4.34406	0.823854	3.12675	1.03753	0.950231	0.91492	2.6741	3.31802	1.36573	0.0297639	28.7368				D4 - CD34	0.46		1.05331		54.3036		0
D5 - CD35	E11	0.42	271.28	9238.86	225.68	-9.36	507.52					74.3886	1.26245	1.1573	1.05399	0.970404	27.783	0.865118	11.411	0.754462	0.993605	1.1458	0.885433		74.3886	1.26245	1.1573	1.05399	0.970404	27.783	0.865118	11.411	0.754462	0.993605	1.1458	0.885433				D5 - CD35	0.42		0.922847		31.429		0
D6 - CD36	CB38 (NL07)	1.52	378.63	8856.36	239.2	-5.2	573.04					21.0819	0.973256	0.979521	1.23447	2.55501	0.84638	1.19316	1.19836	98.1998	1.04725	0.864573	0.839703		21.0819	0.973256	0.979521	1.23447	2.55501	0.84638	1.19316	1.19836	98.1998	1.04725	0.864573	0.839703				D6 - CD36	1.52		1.06921		25.0095		0
D7 - CD37	M-B371	0.51	372.31	23264.7	246.48	-7.33	558.48																																	D7 - CD37	0.51		1.26653		79.1425		0
D8 - CD38	HIT2	0.44	295.97	15430.2	221.52	-13.52	502.32																																	D8 - CD38	0.44		1.00684		52.4908		0
D9 - CD39	TU66	0.53	324.45	1548.74	242.32	-13.52	555.36					Plate2	normalized mean												Plate2	normalized mean														D9 - CD39	0.53		1.06991		5.10714		0
D10 - CD40	5C3	0.41	304.18	21748.1	209.04	-5.2	468					1.28344	1.29732	1.11587	1.18877	1.05681	1.25976	1.50929	1.15011	0.959824	1.76218	14.1905	50.9629		1.28344	1.29732	1.11587	1.18877	1.05681	1.25976	1.50929	1.15011	0.959824	1.76218	14.1905	50.9629				D10 - CD40	0.41		1.03477		73.9831		0
D11 - CD41a	HIP8	0.89	319.23	5104.24	267.28	34.32	572					8.31777	0.994606	1.44996	19.2343	1.12457	1.0546	1.06817	2.99942	1.59794	1.43142	5.06756	1.3893		8.31777	0.994606	1.44996	19.2343	1.12457	1.0546	1.06817	2.99942	1.59794	1.43142	5.06756	1.3893				D11 - CD41a	0.89		1.08596		17.3637		0
D12 - CD41b	HIP2	0.67	336.63	14913.4	230.88	0	521.04					1.40397	1.00873	0.997108	1.05542	3.31542	1.23758	1.05419	1.12315	1.00122	0.959212	0.886991	1.39345		1.40397	1.00873	0.997108	1.05542	3.31542	1.23758	1.05419	1.12315	1.00122	0.959212	0.886991	1.39345				D12 - CD41b	0.67		0.914557		40.5167		0
E1 - CD42a	ALMA.16	2.4	459.52	4088.16	364	70.72	793.52					1.01449	1.06525	1.67723	0.931419	1.07525	1.068	1.08385	6.52106	1.07263	1.1481	1.16315	2.81827		1.01449	1.06525	1.67723	0.931419	1.07525	1.068	1.08385	6.52106	1.07263	1.1481	1.16315	2.81827				E1 - CD42a	2.4		1.56321		13.9072		0
E2 - CD42b	HIP1	0.55	342.2	19442.9	229.84	-9.41	520					1.11995	7.24997	158.982	1.10304	15.5775	1.06508	1.15519	0.951456	0.790862	0.882407	1.02017	0.94057		1.11995	7.24997	158.982	1.10304	15.5775	1.06508	1.15519	0.951456	0.790862	0.882407	1.02017	0.94057				E2 - CD42b	0.55		1.1641		66.1413		0
E3 - CD43	1G10	91.96	4364.39	4714.11	3705.52	432.59	9109.41					1.09389	13.8314	1.10716	1.65475	11.9022	1.09103	0.891958	0.940638	0.973058	1.07251	1.11719	1.29497		1.09389	13.8314	1.10716	1.65475	11.9022	1.09103	0.891958	0.940638	0.973058	1.07251	1.11719	1.29497				E3 - CD43	91.96		14.8469		16.0366		1
E4 - CD44	G44-26	80.57	6417.56	7711.55	4155.84	194.43	19497.3					1.06852	1.34288	1.3723	0.820739	1.15053	2.8491	0.891652	1.16231	1.95336	3.57433	0.840659	22.3883		1.06852	1.34288	1.3723	0.820739	1.15053	2.8491	0.891652	1.16231	1.95336	3.57433	0.840659	22.3883				E4 - CD44	80.57		21.1626		25.4297		1
E5 - CD45	HI30	0.42	282	11435	226.72	-6.24	514.8					1.01987	1.03058	1.02394	1.89312	1.21164	0.833596	1.06827	3.6823	0.935808	1.17281	1.18721	1.00221		1.01987	1.03058	1.02394	1.89312	1.21164	0.833596	1.06827	3.6823	0.935808	1.17281	1.18721	1.00221				E5 - CD45	0.42		0.959314		38.8997		0
E6 - CD45RA	HI100	1.22	375.07	1356.74	250.64	-10.4	588.64																																	E6 - CD45RA	1.22		1.23683		4.474		0
E7 - CD45RB	MT4	0.37	278.89	12578.1	225.68	-8.32	505.44																																	E7 - CD45RB	0.37		0.948735		42.7886		0
E8 - CD45RO	UCHL1	0.83	302.39	4978.25	257.92	37.44	533.52					Plate 3	normalized mean												Plate 3	normalized mean														E8 - CD45RO	0.83		1.05746		17.4089		0
E9 - CD46	E4.3	99.25	53459.1	53861.8	50462.9	13683.1	98963.4					0.943836	0.972513	0.870527	0.872193	0.881412	1.05579	14.9603	1.16145	1.07552	1.01759	0.936352	1.01786		0.943836	0.972513	0.870527	0.872193	0.881412	1.05579	14.9603	1.16145	1.07552	1.01759	0.936352	1.01786				E9 - CD46	99.25		186.946		188.354		1
E10 - CD47	B6H12	98.01	5588.52	5691.74	5001.36	1993.63	9482.77					1.13447	0.981171	5.54967	0.726929	17.2816	1.05263	0.939992	2.5288	0.993911	1.08254	0.966016	0.918526		1.13447	0.981171	5.54967	0.726929	17.2816	1.05263	0.939992	2.5288	0.993911	1.08254	0.966016	0.918526				E10 - CD47	98.01		19.0112		19.3623		1
E11 - CD48	TU145	0.76	296.99	8199.05	227.76	1.04	514.8					1.47819	49.0041	39.3439	1.22171	0.861204	0.964785	0.82763	1.08068	5.05078	1.07345	48.6203	4.85153		1.47819	49.0041	39.3439	1.22171	0.861204	0.964785	0.82763	1.08068	5.05078	1.07345	48.6203	4.85153				E11 - CD48	0.76		0.838671		23.1533		0
E12 - CD49a	SR84	49.44	1474.06	2532.01	927.16	126.88	4152.77					15.946	9.97329	1.24316	0.956538										15.946	9.97329	1.24316	0.956538	0	0	0	0	0	0	0	0				E12 - CD49a	49.44		5.01449		8.61345		1
F1 - CD49b	AK-7	96.74	3566.97	3672.76	3102.32	1214.56	6783.97					1	1	1	1	1									1	1	1	1	1	0	0	0	0	0	0	0				F1 - CD49b	96.74		12.1342		12.4941		1
F2 - CD49c	C3 II.1	46.72	1276.98	2121.92	886.08	198.64	2811.22					120.102	40.0253	1.38413	0.846262	1.05627	1.02014	1.01678	1.04205	1.18591	3.20507	9.70917	0.974811		120.102	40.0253	1.38413	0.846262	1.05627	1.02014	1.01678	1.04205	1.18591	3.20507	9.70917	0.974811				F2 - CD49c	46.72		4.34406		7.2184		1
F3 - CD49d	9F10	0.45	242.18	2757.4	224.64	-12.48	509.6					1.31894													1.31894	0	0	0	0	0	0	0	0	0	0	0				F3 - CD49d	0.45		0.823854		9.38019		0
F4 - CD49e	VC5	23.56	919.14	2195.7	635.44	165.36	1699.46					1	1	1	1										1	1	1	1	0	0	0	0	0	0	0	0				F4 - CD49e	23.56		3.12675		7.46938		1
F5 - CD50	TU41	0.5	314.63	5272.32	225.68	-9.36	514.8																																	F5 - CD50	0.5		1.03753		17.3861		0
F6 - CD51/61	23C6	0.39	279.33	12631.2	222.56	-6.24	502.32																																	F6 - CD51/61	0.39		0.950231		42.9692		0
F7 - CD53	HI29	0.44	268.95	15804.7	192.4	-6.24	435.76					Plate 1	% positive												Plate 1	% positive														F7 - CD53	0.44		0.91492		53.7647		0
F8 - CD54	LB-2	27.45	810.92	1755.27	526.24	92.51	2145.52					0.52	0.53	0.67	0.48	0.51	0.7	69.4	55.46	2.07	2.1	0.51	0.64		0.52	0.53	0.67	0.48	0.51	0.7	69.4	55.46	2.07	2.1	0.51	0.64				F8 - CD54	27.45		2.6741		5.78819		1
F9 - CD55	IA10	36.77	948.82	1832.75	636.48	125.84	2271.41					0.82	83.27	93.61	0.69	0.6	0.38	1.85	0.73	84.1	0.72	0.5	0.53		0.82	83.27	93.61	0.69	0.6	0.38	1.85	0.73	84.1	0.72	0.5	0.53				F9 - CD55	36.77		3.31802		6.40911		1
F10 - CD56	B159	1.17	401.47	13014.1	244.4	10.4	561.6					0.46	0.81	0.51	0.54	0.46	91.06	0.6	2.7	0.41	0.54	89.33	0.6		0.46	0.81	0.51	0.54	0.46	91.06	0.6	2.7	0.41	0.54	89.33	0.6				F10 - CD56	1.17		1.36573		44.2716		0
F11 - CD57	NK-1	5.1	10.54	16.67	9.9	-31.9	53.9					0.59	0.43	0.77	0.46	0.42	1.52	0.51	0.44	0.53	0.41	0.89	0.67		0.59	0.43	0.77	0.46	0.42	1.52	0.51	0.44	0.53	0.41	0.89	0.67				F11 - CD57	5.1		0.0297639		0.0470744		1
F12 - CD58	1C3	98.43	8217.57	8340.35	7455.76	3114.75	15595.9					2.4	0.55	91.96	80.57	0.42	1.22	0.37	0.83	99.25	98.01	0.76	49.44		2.4	0.55	91.96	80.57	0.42	1.22	0.37	0.83	99.25	98.01	0.76	49.44				F12 - CD58	98.43		28.7368		29.1661		1
G1 - CD59	p282 (H19)	99.66	21272.2	21342.6	19339.3	6355.18	40827					96.74	46.72	0.45	23.56	0.5	0.39	0.44	27.45	36.77	1.17	5.1	98.43		96.74	46.72	0.45	23.56	0.5	0.39	0.44	27.45	36.77	1.17	5.1	98.43				G1 - CD59	99.66		74.3886		74.6348		1
G2 - CD61	VI-PL2	0.44	371.11	28861	238.16	4.16	530.4					99.66	0.44	0.48	0.36	0.4	97.03	0.4	93.37	0.6	0.43	0.4	0.59		99.66	0.44	0.48	0.36	0.4	97.03	0.4	93.37	0.6	0.43	0.4	0.59				G2 - CD61	0.44		1.26245		98.1799		0
G3 - CD62E	68-5H11	0.48	340.2	20979.9	234	2.08	514.8					93.02	0.52	0.88	0.57	2.55	1.51	1.62	1.56	98.67	1.18	0.37	0.39		93.02	0.52	0.88	0.57	2.55	1.51	1.62	1.56	98.67	1.18	0.37	0.39				G3 - CD62E	0.48		1.1573		71.3699		0
G4 - CD62L	Dreg 56	0.36	309.83	21326.5	225.68	-4.16	506.48																																	G4 - CD62L	0.36		1.05399		72.5489		0
G5 - CD62P	AK-4	0.4	285.26	14244.7	221.52	-3.12	499.2					Plate 2	% positive												Plate 2	% positive														G5 - CD62P	0.4		0.970404		48.4579		0
G6 - CD63	H5C6	97.03	8167.08	8403.01	6574.88	1534	17553.2					0.95	1.39	0.63	0.54	0.49	1.6	2.94	0.72	0.52	7.84	94.2	85.68		0.95	1.39	0.63	0.54	0.49	1.6	2.94	0.72	0.52	7.84	94.2	85.68				G6 - CD63	97.03		27.783		28.5856		1
G7 - CD64	10.1	0.4	254.31	14259.1	189.28	6.24	419.12					92.11	1.77	1.58	95.57	0.61	0.49	0.5	21.64	2.32	3.22	64	0.78		92.11	1.77	1.58	95.57	0.61	0.49	0.5	21.64	2.32	3.22	64	0.78				G7 - CD64	0.4		0.865118		48.5069		0
G8 - CD66(a.c.d.e)	B1.1/CD66	93.37	3263.08	3460.23	2624.96	712.35	7285.25					0.93	2.19	0.56	0.54	40.84	1.3	0.65	0.53	0.54	0.47	0.57	0.43		0.93	2.19	0.56	0.54	40.84	1.3	0.65	0.53	0.54	0.47	0.57	0.43				G8 - CD66(a.c.d.e)	93.37		11.411		12.1004		1
G9 - CD66b	G10F5	0.6	267.17	6799.26	220.48	1.04	494					0.59	0.51	2.16	0.67	0.61	0.48	0.83	70.54	0.74	0.67	0.56	24.64		0.59	0.51	2.16	0.67	0.61	0.48	0.83	70.54	0.74	0.67	0.56	24.64				G9 - CD66b	0.6		0.754462		19.2004		0
G10 - CD66f	IID10	0.43	292.08	16007	216.32	-10.4	488.8					0.62	64.14	99.74	0.46	87.31	0.73	2.65	0.46	0.55	0.55	0.38	0.51		0.62	64.14	99.74	0.46	87.31	0.73	2.65	0.46	0.55	0.55	0.38	0.51				G10 - CD66f	0.43		0.993605		54.4529		0
G11 - CD69	FN50	0.4	336.82	27494	219.44	-1.04	492.96					0.41	90.86	0.51	6.12	83.99	0.55	0.52	0.72	0.62	1.31	2.41	0.62		0.41	90.86	0.51	6.12	83.99	0.55	0.52	0.72	0.62	1.31	2.41	0.62				G11 - CD69	0.4		1.1458		93.5296		0
G12 - CD70	Ki-24	0.59	325.91	14525.8	234	2.03	514.8					1.97	1.51	1.86	2.17	0.53	32.24	0.67	2.16	8.65	47.92	0.47	82.76		1.97	1.51	1.86	2.17	0.53	32.24	0.67	2.16	8.65	47.92	0.47	82.76				G12 - CD70	0.59		0.885433		39.4636		0
H1 - CD71	M-A712	93.02	6028.59	6442.54	3414.32	698.83	19625					0.53	0.48	0.7	13.82	0.74	0.93	0.81	19.47	0.4	0.71	2.09	0.41		0.53	0.48	0.7	13.82	0.74	0.93	0.81	19.47	0.4	0.71	2.09	0.41				H1 - CD71	93.02		21.0819		22.5295		1
H2 - CD72	J4-117	0.52	295.14	1454.3	225.68	-4.16	510.64																																	H2 - CD72	0.52		0.973256		4.79571		0
H3 - CD73	AD2	0.88	287.94	2893.24	254.8	11.44	579.28																																	H3 - CD73	0.88		0.979521		9.84229		0
H4 - CD74	M-B741	0.57	353.01	21181.5	225.68	-3.17	509.6					Plate 3	% positive												Plate 3	% positive														H4 - CD74	0.57		1.23447		74.0714		0
H5 - CD75	LN1	2.55	904.78	26692.4	227.76	-2.08	550.16					0.43	1.06	0.4	0.37	0.4	0.47	93.87	0.9	0.83	0.52	0.53	0.48		0.43	1.06	0.4	0.37	0.4	0.47	93.87	0.9	0.83	0.52	0.53	0.48				H5 - CD75	2.55		2.55501		75.3767		0
H6 - CD77	5B5	1.51	299.72	4921.7	223.6	-3.12	529.36					1.74	0.55	76.38	0.84	96.8	0.64	0.54	29.64	0.74	1.12	0.56	0.47		1.74	0.55	76.38	0.84	96.8	0.64	0.54	29.64	0.74	1.12	0.56	0.47				H6 - CD77	1.51		0.84638		13.8984		0
H7 - CD79b	CB3-1	1.62	350.74	7424.12	228.8	1.04	530.4					4.16	99.07	98.37	0.67	0.61	0.57	0.55	1.56	68.36	0.47	95.57	23.76		4.16	99.07	98.37	0.67	0.61	0.57	0.55	1.56	68.36	0.47	95.57	23.76				H7 - CD79b	1.62		1.19316		25.2555		0
H8 - CD80	L307.4	1.56	352.27	7202.85	238.16	6.24	540.85					59.83	47.4	0.77	0.68										59.83	47.4	0.77	0.68	0	0	0	0	0	0	0	0				H8 - CD80	1.56		1.19836		24.5028		0
H9 - CD81	JS-81	98.67	28866.8	29251	26815.4	8357.86	54295.1					0	0	0	0	0									0	0	0	0	0	0	0	0	0	0	0	0				H9 - CD81	98.67		98.1998		99.5066		1
H10 - CD83	HB15e	1.18	307.85	6436.5	227.76	2.08	523.12					99.26	97.66	1.65	0.36	0.73	0.67	0.71	1.51	0.75	31.46	52.5	0.59		99.26	97.66	1.65	0.36	0.73	0.67	0.71	1.51	0.75	31.46	52.5	0.59				H10 - CD83	1.18		1.04725		21.8958		0
H11 - CD84	2G7	0.37	254.15	9357.27	212.16	-3.12	476.32					1.32													1.32	0	0	0	0	0	0	0	0	0	0	0				H11 - CD84	0.37		0.864573		31.8318		0
H12 - CD85	GHI/75	0.39	254.64	1618.65	215.28	-4.16	483.65					0	0	0	0										0	0	0	0	0	0	0	0	0	0	0	0				H12 - CD85	0.39		0.839703		5.33768		0
A1 - Buffer		0.95	377.28	9455.29	283.92	-15.6	653.12																																	A1 - Buffer	0.95		1.28344		32.1652		0
A2 - CD86	2331 (FUN-1)	1.39	381.36	5725.11	299.52	-11.44	697.84																																	A2 - CD86	1.39		1.29732		19.4758		0
A3 - CD87	VIM5	0.63	328.02	11759	246.48	-22.88	584.48					plate 1	mean of positive population												plate 1	mean of positive population														A3 - CD87	0.63		1.11587		40.0021		0
A4 - CD88	D53-1473	0.54	349.45	15408	261.04	-11.44	589.73					15741.1	17172.2	14494.2	16904.6	21047.4	13031.8	3707.26	2892.62	4709.02	4794.44	17529.1	12374.6		15741.1	17172.2	14494.2	16904.6	21047.4	13031.8	3707.26	2892.62	4709.02	4794.44	17529.1	12374.6				A4 - CD88	0.54		1.18877		52.4152		0
A5 - CD89	A59	0.49	310.66	14384.8	235.04	-21.84	540.8					10981.6	7387.81	3926.88	11931.4	20142	17494.5	4521.81	7552.87	15488.9	12938.2	14789.4	13091.2		10981.6	7387.81	3926.88	11931.4	20142	17494.5	4521.81	7552.87	15488.9	12938.2	14789.4	13091.2				A5 - CD89	0.49		1.05681		48.9346		0
A6 - CD90	5E10	1.6	370.32	7689.91	244.4	-16.69	595.92					20779.7	1322.15	26954.8	9601.47	15097.1	28190.7	25884.9	3420.14	14331.8	9378.69	2339.64	15995.2		20779.7	1322.15	26954.8	9601.47	15097.1	28190.7	25884.9	3420.14	14331.8	9378.69	2339.64	15995.2				A6 - CD90	1.6		1.25976		26.1597		0
A7 - CD91	A2MR-alpha 2	2.94	443.67	6862.76	246.48	-14.56	628.16					1591.19	1561.29	13216.1	15963.1	9238.86	8856.36	23264.7	15430.2	1548.74	21748.1	5104.24	14913.4		1591.19	1561.29	13216.1	15963.1	9238.86	8856.36	23264.7	15430.2	1548.74	21748.1	5104.24	14913.4				A7 - CD91	2.94		1.50929		23.3459		0
A8 - CDw93	R139	0.72	348.77	1547.94	227.76	-19.76	523.12					4088.16	19442.9	4714.11	7711.55	11435	1356.74	12578.1	4978.25	53861.8	5691.74	8199.05	2532.01		4088.16	19442.9	4714.11	7711.55	11435	1356.74	12578.1	4978.25	53861.8	5691.74	8199.05	2532.01				A8 - CDw93	0.72		1.15011		5.1045		0
A9 - CD94	HP-3D9	0.52	282.15	11622	215.8	-17.68	497.17					3672.76	2121.92	2757.4	2195.7	5272.32	12631.2	15804.7	1755.27	1832.75	13014.1	16.67	8340.35		3672.76	2121.92	2757.4	2195.7	5272.32	12631.2	15804.7	1755.27	1832.75	13014.1	16.67	8340.35				A9 - CD94	0.52		0.959824		39.5358		0
A10 - CD95	DX2	7.84	518.01	1987.71	399.36	65.52	1085.76					21342.6	28861	20979.9	21326.5	14244.7	8403.01	14259.1	3460.23	6799.26	16007	27494	14525.8		21342.6	28861	20979.9	21326.5	14244.7	8403.01	14259.1	3460.23	6799.26	16007	27494	14525.8				A10 - CD95	7.84		1.76218		6.76184		1
A11 - CD97	VIM3b	94.2	4171.43	4397.01	3744	830.75	8549.06					6442.54	1454.3	2893.24	21181.5	26692.4	4921.7	7424.12	7202.85	29251	6436.5	9357.27	1618.65		6442.54	1454.3	2893.24	21181.5	26692.4	4921.7	7424.12	7202.85	29251	6436.5	9357.27	1618.65				A11 - CD97	94.2		14.1905		14.9579		1
A12 - CD98	UM7F8	85.68	14981	17388.8	5793.84	489.79	62484.2																																	A12 - CD98	85.68		50.9629		59.1536		1
B1 - CD99	TU12	92.11	2378.55	2542.26	2108.08	608.35	4466.8					Plate 2	mean of positive population												Plate 2	mean of positive population														B1 - CD99	92.11		8.31777		8.89026		1
B2 - CD99R	HIT4	1.77	352.21	3161.72	299.52	0	673.97					9455.29	5725.11	11759	15408	14384.8	7689.91	6862.76	1547.94	11622	1987.71	4397.01	17388.8		9455.29	5725.11	11759	15408	14384.8	7689.91	6862.76	1547.94	11622	1987.71	4397.01	17388.8				B2 - CD99R	1.77		0.994606		8.92839		0
B3 - CD100	A8	1.58	426.23	6358.03	325.52	19.76	725.92					2542.26	3161.72	6358.03	5741.57	13230.9	14223.7	15088.2	2416.16	7880.81	3282.74	1989.12	20099.4		2542.26	3161.72	6358.03	5741.57	13230.9	14223.7	15088.2	2416.16	7880.81	3282.74	1989.12	20099.4				B3 - CD100	1.58		1.44996		21.6289		0
B4 - CD102	CBR-1C2/2.1	95.57	5500.24	5741.57	4846.4	995.23	11584.8					13107	4583.2	10339	10948.9	1485.11	6886.62	11663.2	19140.3	12002	11882.1	4718.37	39025.1		13107	4583.2	10339	10948.9	1485.11	6886.62	11663.2	19140.3	12002	11882.1	4718.37	39025.1				B4 - CD102	95.57		19.2343		20.0782		1
B5 - CD103	Ber-ACT8	0.61	330.58	13230.9	245.44	-17.68	559.52					6626.41	12290.8	4847.56	1531.76	11928.9	15215.5	10334.1	2482.82	10250.6	14804.6	18861.5	1597.81		6626.41	12290.8	4847.56	1531.76	11928.9	15215.5	10334.1	2482.82	10250.6	14804.6	18861.5	1597.81				B5 - CD103	0.61		1.12457		45.009		0
B6 - CD105	266	0.49	310.01	14223.7	231.92	-19.76	547.04					12686	3021.24	46856.9	16695.9	5160.45	10039.4	4338.35	12251.8	10388.1	1531.19	22238.5	10738.2		12686	3021.24	46856.9	16695.9	5160.45	10039.4	4338.35	12251.8	10388.1	1531.19	22238.5	10738.2				B6 - CD105	0.49		1.0546		48.3866		0
B7 - CD106	51-10C9	0.5	314	15088.2	232.96	-19.76	536.64					21803.5	4301.33	16899	3582.36	3969.12	15242.3	4855.36	6231.81	9363.4	1798.92	4409.85	22942.1		21803.5	4301.33	16899	3582.36	3969.12	15242.3	4855.36	6231.81	9363.4	1798.92	4409.85	22942.1				B7 - CD106	0.5		1.06817		51.3275		0
B8 - CD107a	H4A3	21.64	881.71	2416.16	539.76	112.32	1959.36					1933.17	9840.68	8594.67	2321.56	16477.7	1401.98	4413.8	2759.15	1460.16	1459.11	5677.26	7860.19		1933.17	9840.68	8594.67	2321.56	16477.7	1401.98	4413.8	2759.15	1460.16	1459.11	5677.26	7860.19				B8 - CD107a	21.64		2.99942		8.21935		1
B9 - CD107b	H4B4	2.32	469.73	7880.81	287.04	19.76	690.56					11588.9	13136.5	1331.57	1798.03	14898.9	7674.46	5457.13	4120.15	13065.4	9760.11	1237.36	16203.5		11588.9	13136.5	1331.57	1798.03	14898.9	7674.46	5457.13	4120.15	13065.4	9760.11	1237.36	16203.5				B9 - CD107b	2.32		1.59794		26.8091		0
B10 - CD108	KS-2	3.22	409.33	3282.74	308.88	26	741.52																																	B10 - CD108	3.22		1.43142		11.4797		0
B11 - CD109	TEA 2/16	64	1489.66	1989.12	1172.6	313.04	3174.13					Plate 3	mean of positive population												Plate 3	mean of positive population														B11 - CD109	64		5.06756		6.76663		1
B12 - CD112	BAH-1	0.78	408.4	20099.4	245.44	4.16	558.48					14493.4	6894.51	12910.5	13616.9	11918.1	19378.6	4646.98	13931.3	11399.8	13978.9	9050.73	13533.8		14493.4	6894.51	12910.5	13616.9	11918.1	19378.6	4646.98	13931.3	11399.8	13978.9	9050.73	13533.8				B12 - CD112	0.78		1.3893		68.3746		0
C1 - CD114	R2.525	0.93	412.71	13107	289.12	-13.57	648.96					6821.53	2292.98	1944.6	4984.98	6305.02	14131.8	10798.7	2157.14	9773.79	1582.3	10924.5	8093.51		6821.53	2292.98	1944.6	4984.98	6305.02	14131.8	10798.7	2157.14	9773.79	1582.3	10924.5	8093.51				C1 - CD114	0.93		1.40397		44.5876		0
C2 - CD116	LMM741	2.19	357.21	4583.2	261.04	-22.88	634.45					3271.95	14535.2	11915	21429.5	5609.92	12047.8	4175.95	5789.5	1889.65	20747.9	17995.6	6481.66		3271.95	14535.2	11915	21429.5	5609.92	12047.8	4175.95	5789.5	1889.65	20747.9	17995.6	6481.66				C2 - CD116	2.19		1.00873		12.9425		0
C3 - CD117	M5D12	0.56	293.11	10339	229.84	-19.76	530.45					9223.98	7093.93	17738.3	1743.4										9223.98	7093.93	17738.3	1743.4	0	0	0	0	0	0	0	0				C3 - CD117	0.56		0.997108		35.1716		0
C4 - CD118 (LIF rcptr)	YB5.B8	0.54	310.25	10948.9	245.44	-23.92	563.68																		0	0	0	0	0	0	0	0	0	0	0	0				C4 - CD118 (LIF rcptr)	0.54		1.05542		37.2462		0
C5 - CD119	GIR-208	40.84	974.6	1485.11	848.12	288.08	1828.42					29922.3	11614.5	3553.32	1825.1	1388.14	2570.5	1952.99	1861.9	8992.32	1446.84	4414.16	1538.64		29922.3	11614.5	3553.32	1825.1	1388.14	2570.5	1952.99	1861.9	8992.32	1446.84	4414.16	1538.64				C5 - CD119	40.84		3.31542		5.05208		1
C6 - CD120a	MABTNFR1-A1	1.3	363.8	6886.62	271.44	0	624					3956.48													3956.48	0	0	0	0	0	0	0	0	0	0	0				C6 - CD120a	1.3		1.23758		23.4271		0
C7 - CD121a	HIL1R-M1	0.65	309.89	11663.2	228.8	-17.68	533.52																		0	0	0	0	0	0	0	0	0	0	0	0				C7 - CD121a	0.65		1.05419		39.676		0
C8 - CD121b	MNC2	0.53	330.16	19140.3	222.56	-20.8	526.24																																	C8 - CD121b	0.53		1.12315		65.1121		0
C9 - CD122	Mik-beta 3	0.54	294.32	12002	223.6	-17.68	515.84																																	C9 - CD122	0.54		1.00122		40.8285		0
C10 - CD123	9F5	0.47	281.97	11882.1	219.44	-19.76	507.52					plate 1	Normalized mean of pos. pop.												plate 1	Normalized mean of pos. pop.														C10 - CD123	0.47		0.959212		40.4208		0
C11- CD124	hIL4R-M57	0.57	260.74	4718.37	226.72	-19.76	531.44					53.5483	58.4169	49.3066	57.5064	71.5995	45.572	12.6114	9.84018	16.4674	16.3098	59.6308	42.0961		53.5483	58.4169	49.3066	57.5064	71.5995	45.572	12.6114	9.84018	16.4674	16.3098	59.6308	42.0961				C11- CD124	0.57		0.886991		16.0511		0
C12 - CD126	M5	0.43	409.62	39025.1	237.12	-9.36	526.24					38.4026	25.132	13.7323	41.7242	70.4365	59.5132	15.3824	26.4123	43.7392	36.5363	50.311	44.534		38.4026	25.132	13.7323	41.7242	70.4365	59.5132	15.3824	26.4123	43.7392	36.5363	50.311	44.534				C12 - CD126	0.43		1.39345		132.756		0
D1 - CD127	hIL-7R-M21	0.59	298.22	6626.41	253.76	-13.52	579.28					70.6887	4.35993	91.6953	32.6625	51.3577	98.5826	88.0559	11.6347	48.7544	31.9046	8.1817	54.413		70.6887	4.35993	91.6953	32.6625	51.3577	98.5826	88.0559	11.6347	48.7544	31.9046	8.1817	54.413				D1 - CD127	0.59		1.01449		22.5419		0
D2 - CD128b	6C6	0.51	313.14	12290.8	244.4	-14.56	556.4					5.41295	5.14852	44.959	54.3036	31.429	25.0095	79.1425	52.4908	5.10714	73.9831	17.3637	40.5167		5.41295	5.14852	44.959	54.3036	31.429	25.0095	79.1425	52.4908	5.10714	73.9831	17.3637	40.5167				D2 - CD128b	0.51		1.06525		41.8112		0
D3 - CD130	AM64	2.16	493.04	4847.56	397.28	82.11	794.56					13.9072	66.1413	16.0366	25.4297	38.8997	4.474	42.7886	17.4089	188.354	19.3623	23.1533	8.61345		13.9072	66.1413	16.0366	25.4297	38.8997	4.474	42.7886	17.4089	188.354	19.3623	23.1533	8.61345				D3 - CD130	2.16		1.67723		16.4905		0
D4 - CD134	ACT35	0.67	273.8	1531.76	255.84	-9.36	592.8					12.4941	7.2184	9.38019	7.46938	17.3861	42.9692	53.7647	5.78819	6.40911	44.2716	0.0470744	29.1661		12.4941	7.2184	9.38019	7.46938	17.3861	42.9692	53.7647	5.78819	6.40911	44.2716	0.0470744	29.1661				D4 - CD134	0.67		0.931419		5.21078		0
D5 - CD135	4G8	0.61	316.08	11928.9	238.16	-16.64	544.96					74.6348	98.1799	71.3699	72.5489	48.4579	28.5856	48.5069	12.1004	19.2004	54.4529	93.5296	39.4636		74.6348	98.1799	71.3699	72.5489	48.4579	28.5856	48.5069	12.1004	19.2004	54.4529	93.5296	39.4636				D5 - CD135	0.61		1.07525		40.5799		0
D6 - CD137	4B4-1	0.48	313.95	15215.5	234	-15.6	537.73					22.5295	4.79571	9.84229	74.0714	75.3767	13.8984	25.2555	24.5028	99.5066	21.8958	31.8318	5.33768		22.5295	4.79571	9.84229	74.0714	75.3767	13.8984	25.2555	24.5028	99.5066	21.8958	31.8318	5.33768				D6 - CD137	0.48		1.068		51.7605		0
D7 - CD137L	C65-485	0.83	318.61	10334.1	226.72	-19.76	537.68																																	D7 - CD137L	0.83		1.08385		35.1547		0
D8 - CD138	Mi15	70.54	1916.93	2482.82	1378	284.96	4955.65					plate 2	Normalized mean of pos. pop.												plate 2	Normalized mean of pos. pop.														D8 - CD138	70.54		6.52106		8.44612		1
D9 - CD140a	alpha R1	0.74	306.73	10250.6	225.68	-17.68	525.25					32.1652	19.4758	40.0021	52.4152	48.9346	26.1597	23.3459	5.1045	39.5358	6.76184	14.9579	59.1536		32.1652	19.4758	40.0021	52.4152	48.9346	26.1597	23.3459	5.1045	39.5358	6.76184	14.9579	59.1536				D9 - CD140a	0.74		1.07263		35.8464		0
D10 - CD140b	28D4	0.67	328.31	14804.6	223.6	-16.64	517.92					8.89026	8.92839	21.6289	20.0782	45.009	48.3866	51.3275	8.21935	26.8091	11.4797	6.76663	68.3746		8.89026	8.92839	21.6289	20.0782	45.009	48.3866	51.3275	8.21935	26.8091	11.4797	6.76663	68.3746				D10 - CD140b	0.67		1.1481		51.7714		0
D11 - CD141	1A4	0.56	341.92	18861.5	227.76	-7.28	527.28					44.5876	12.9425	35.1716	37.2462	5.05208	23.4271	39.676	65.1121	40.8285	40.4208	16.0511	132.756		44.5876	12.9425	35.1716	37.2462	5.05208	23.4271	39.676	65.1121	40.8285	40.4208	16.0511	132.756				D11 - CD141	0.56		1.16315		64.1636		0
D12 - CD142	HTF-1	24.64	828.46	1597.81	691.6	229.84	1438.37					22.5419	41.8112	16.4905	5.21078	40.5799	51.7605	35.1547	8.44612	35.8464	51.7714	64.1636	5.43547		22.5419	41.8112	16.4905	5.21078	40.5799	51.7605	35.1547	8.44612	35.8464	51.7714	64.1636	5.43547				D12 - CD142	24.64		2.81827		5.43547		1
E1 - CD144	55-7H1	0.62	329.22	12686	242.32	-17.68	568.88					43.1555	10.2777	159.399	56.7965	17.5549	35.1078	14.7583	41.6784	29.3351	5.04927	75.6514	36.5296		43.1555	10.2777	159.399	56.7965	17.5549	35.1078	14.7583	41.6784	29.3351	5.04927	75.6514	36.5296				E1 - CD144	0.62		1.11995		43.1555		0
E2 - CD146	P1H12	64.14	2131.2	3021.24	1336.4	252.72	6070.53					74.1716	15.0417	57.4874	12.1866	13.88	51.8517	16.5171	21.1995	31.8526	5.93214	15.0015	80.2283		74.1716	15.0417	57.4874	12.1866	13.88	51.8517	16.5171	21.1995	31.8526	5.93214	15.0015	80.2283				E2 - CD146	64.14		7.24997		10.2777		1
E3 - CD147	HIM6	99.74	46734.3	46856.9	43784	14772.1	86440.9					6.37484	34.4128	29.2375	6.55586	56.0541	4.62318	15.015	9.0986	4.96721	4.96363	19.313	26.739		6.37484	34.4128	29.2375	6.55586	56.0541	4.62318	15.015	9.0986	4.96721	4.96363	19.313	26.739				E3 - CD147	99.74		158.982		159.399		1
E4 - CD150	A12	0.46	324.25	16695.9	241.28	-15.6	555.36					39.4233	44.6879	4.391	5.9292	52.1013	20.85	18.5642	14.016	44.446	33.2022	4.08033	55.1214		39.4233	44.6879	4.391	5.9292	52.1013	20.85	18.5642	14.016	44.446	33.2022	4.08033	55.1214				E4 - CD150	0.46		1.10304		56.7965		0
E5 - CD151	14A2.H1	87.31	4579.15	5160.45	3037.84	538.72	12057.2																																	E5 - CD151	87.31		15.5775		17.5549		1
E6 - CD152	BNI3	0.73	304.57	10039.4	225.68	-16.64	526.24					Plate 3	Normalized mean of pos. pop.												Plate 3	Normalized mean of pos. pop.														E6 - CD152	0.73		1.06508		35.1078		0
E7 - CD153	D2-1173	2.65	339.58	4338.35	226.72	-12.48	578.24					49.304	23.4539	43.9191	46.3222	40.5432	65.9226	15.8082	47.3918	38.7801	47.5536	30.789	46.0396		49.304	23.4539	43.9191	46.3222	40.5432	65.9226	15.8082	47.3918	38.7801	47.5536	30.789	46.0396				E7 - CD153	2.65		1.15519		14.7583		0
E8 - CD154	TRAP1	0.46	279.69	12251.8	216.32	-14.56	499.2					23.2056	7.56135	6.61519	14.0771	17.8048	48.0737	36.7351	6.09155	33.2487	5.21781	37.1633	27.5327		23.2056	7.56135	6.61519	14.0771	17.8048	48.0737	36.7351	6.09155	33.2487	5.21781	37.1633	27.5327				E8 - CD154	0.46		0.951456		41.6784		0
E9 - CD158a	HP-3E4	0.55	280.06	10388.1	218.4	-14.56	501.28					11.1306	49.4461	39.2908	74.9389	19.6178	42.131	14.2058	20.2458	6.60809	70.5806	50.8178	17.6094		11.1306	49.4461	39.2908	74.9389	19.6178	42.131	14.2058	20.2458	6.60809	70.5806	50.8178	17.6094				E9 - CD158a	0.55		0.790862		29.3351		0
E10 - CD158b	CH-L	0.55	267.59	1531.19	220.48	-16.64	512.72					26.0476	20.0326	60.3427	5.74905										26.0476	20.0326	60.3427	5.74905												E10 - CD158b	0.55		0.882407		5.04927		0
E11 - CD161	DX12	0.38	299.89	22238.5	210.08	-13.52	482.56																		0	0	0	0	0											E11 - CD161	0.38		1.02017		75.6514		0
E12 - CD162	KPL-1	0.51	276.49	10738.2	214.24	-12.48	504.4					120.981	40.9352	12.5236	6.43252	5.57128	10.393	7.89629	7.528	36.3576	5.84984	16.9476	6.221		120.981	40.9352	12.5236	6.43252	5.57128	10.393	7.89629	7.528	36.3576	5.84984	16.9476	6.221				E12 - CD162	0.51		0.94057		36.5296		0
F1 - CD163	GHI/61	0.41	321.56	21803.5	225.68	-14.56	518.96					15.1904													15.1904															F1 - CD163	0.41		1.09389		74.1716		0
F2 - CD164	N6B6	90.86	3955.24	4301.33	2767.44	595.92	10449.1																		0	0	0	0												F2 - CD164	90.86		13.8314		15.0417		1
F3 - CD165	SN2	0.51	325.46	16899	231.92	-13.52	539.76																																	F3 - CD165	0.51		1.10716		57.4874		0
F4 - CD166	3A6	6.12	486.43	3582.36	279.76	6.24	1137.81																																	F4 - CD166	6.12		1.65475		12.1866		1
F5 - CD171	5G3	83.99	3403.55	3969.12	2387.84	301.6	9205.04					Plate 1	Critical range digital												Plate 1	Critical range digital														F5 - CD171	83.99		11.9022		13.88		1
F6 - CD172b	B4B6	0.55	320.72	15242.3	231.92	-16.64	532.53					0	0	0	0	0	0	1	1	0	0	0	0		0	0	0	0	0	0	1	1	0	0	0	0				F6 - CD172b	0.55		1.09103		51.8517		0
F7 - CD177	MEM-166	0.52	262.2	4855.36	232.96	-16.69	530.4					0	1	1	0	0	0	0	0	1	0	0	0		0	1	1	0	0	0	0	0	1	0	0	0				F7 - CD177	0.52		0.891958		16.5171		0
F8 - CD178	NOK-1	0.72	276.51	6231.81	226.72	-14.56	523.12					0	0	0	0	0	1	0	0	0	0	1	0		0	0	0	0	0	1	0	0	0	0	1	0				F8 - CD178	0.72		0.940638		21.1995		0
F9 - CD180	G28-8	0.62	286.04	9363.4	221.52	-11.44	505.44					0	0	0	0	0	0	0	0	0	0	0	0		0	0	0	0	0	0	0	0	0	0	0	0				F9 - CD180	0.62		0.973058		31.8526		0
F10 - CD181	5A12	1.31	325.24	1798.92	219.44	-12.48	534.56					0	0	1	1	0	0	0	0	1	1	0	1		0	0	1	1	0	0	0	0	1	1	0	1				F10 - CD181	1.31		1.07251		5.93214		0
F11 - CD183	1C6/CXCR3	2.41	328.41	4409.85	221.52	-9.36	557.44					1	1	0	1	0	0	0	1	1	0	1	1		1	1	0	1	0	0	0	1	1	0	1	1				F11 - CD183	2.41		1.11719		15.0015		0
F12 - CD184	12G5	0.62	370.31	22942.1	220.48	-10.45	510.64					1	0	0	0	0	1	0	1	0	0	0	0		1	0	0	0	0	1	0	1	0	0	0	0				F12 - CD184	0.62		1.29497		80.2283		0
G1 - CD193	5E8	1.97	324.03	1933.17	241.28	-15.6	592.8					1	0	0	0	0	0	0	0	1	0	0	0		1	0	0	0	0	0	0	0	1	0	0	0				G1 - CD193	1.97		1.06852		6.37484		0
G2 - CD61	2D7/CCR5	1.51	384.01	9840.68	234	-14.56	558.48																																	G2 - CD61	1.51		1.34288		34.4128		0
G3 - CD196	11A9	1.86	403.4	8594.67	241.28	-14.56	593.89					Plate 2	Critical range digital												Plate 2	Critical range digital														G3 - CD196	1.86		1.3723		29.2375		0
G4 - CD197	2H4	2.17	290.64	2321.56	241.28	-8.32	594.88					0	0	0	0	0	0	0	0	0	1	1	1		0	0	0	0	0	0	0	0	0	1	1	1				G4 - CD197	2.17		0.820739		6.55586		0
G5 - CD200	MRC OX-104	0.53	338.21	16477.7	245.44	-13.52	550.16					1	0	0	1	0	0	0	1	0	0	1	0		1	0	0	1	0	0	0	1	0	0	1	0				G5 - CD200	0.53		1.15053		56.0541		0
G6 - CD205	MG38	32.24	863.99	1401.98	612.56	75.92	1816.88					0	0	0	0	1	0	0	0	0	0	0	0		0	0	0	0	1	0	0	0	0	0	0	0				G6 - CD205	32.24		2.8491		4.62318		1
G7 - CD206	19.2	0.67	262.11	4413.8	227.76	-13.52	520					0	0	0	0	0	0	0	1	0	0	0	1		0	0	0	0	0	0	0	1	0	0	0	1				G7 - CD206	0.67		0.891652		15.015		0
G8 - CD209	DCN46	2.16	352.47	2759.15	219.44	-10.4	546					0	1	1	0	1	0	0	0	0	0	0	0		0	1	1	0	1	0	0	0	0	0	0	0				G8 - CD209	2.16		1.16231		9.0986		0
G9 - CD220	3B6/IR	8.65	574.21	1460.16	513.76	151.79	1074.32					0	1	0	1	1	0	0	0	0	0	0	0		0	1	0	1	1	0	0	0	0	0	0	0				G9 - CD220	8.65		1.95336		4.96721		1
G10 - CD221	3B7	47.92	1050.71	1459.11	924.56	409.76	1666.08					0	0	0	0	0	1	0	0	1	1	0	1		0	0	0	0	0	1	0	0	1	1	0	1				G10 - CD221	47.92		3.57433		4.96363		1
G11 - CD226	DX11	0.47	247.12	5677.26	213.2	-10.4	490.88					0	0	0	1	0	0	0	1	0	0	0	0		0	0	0	1	0	0	0	1	0	0	0	0				G11 - CD226	0.47		0.840659		19.313		0
G12 - CD227	HMPV	82.76	6581.26	7860.19	3924.96	257.92	20707.8																																	G12 - CD227	82.76		22.3883		26.739		1
H1 - CD229	HLy9.1.25	0.53	299.8	11588.9	232.96	-15.6	532.48																																	H1 - CD229	0.53		1.01987		39.4233		0
H2 - CD231	M3-3D9 (SN1a)	0.48	302.95	13136.5	235.04	-15.6	538.72					Plate 3	Critical range digital												Plate 3	Critical range digital														H2 - CD231	0.48		1.03058		44.6879		0
H3 - CD235a	GA-R2 (HIR2)	0.7	310.51	1331.57	229.84	-11.44	537.68					0	0	0	0	0	0	1	0	0	0	0	0		0	0	0	0	0	0	1	0	0	0	0	0				H3 - CD235a	0.7		1.02394		4.391		0
H4 - CD243 (p-glycoProtein)	17F9	13.82	574.09	1798.03	345.28	29.12	1676.58					0	0	1	0	1	0	0	1	0	0	0	0		0	0	1	0	1	0	0	1	0	0	0	0				H4 - CD243 (p-glycoProtein)	13.82		1.89312		5.9292		1
H5 - CD244	2-69	0.74	346.48	14898.9	232.96	-16.64	527.28					0	1	1	0	0	0	0	0	1	0	1	1		0	1	1	0	0	0	0	0	1	0	1	1				H5 - CD244	0.74		1.21164		52.1013		0
H6 - CD255 (Tweak)	CARL-1	0.93	306.83	7674.46	229.84	-6.24	532.48					1	1	0	0										1	1	0	0	0	0	0	0	0	0	0	0				H6 - CD255 (Tweak)	0.93		0.833596		20.85		0
H7 - CD268	11C1	0.81	314.03	5457.13	261.04	9.36	590.72					0	0	0	0	0									0	0	0	0	0	0	0	0	0	0	0	0				H7 - CD268	0.81		1.06827		18.5642		0
H8 - CD271	C40-1457	19.47	1082.45	4120.15	384.8	47.84	3351.09					1	1	0	0	0	0	0	0	0	1	1	0		1	1	0	0	0	0	0	0	0	1	1	0				H8 - CD271	19.47		3.6823		14.016		1
H9 - CD273	MIH18	0.4	275.09	13065.4	216.32	-8.32	499.2					0													0	0	0	0	0	0	0	0	0	0	0	0				H9 - CD273	0.4		0.935808		44.446		0
H10 - CD274	MIH1	0.71	344.76	9760.11	269.36	22.88	584.48					0	0	0	0										0	0	0	0	0	0	0	0	0	0	0	0				H10 - CD274	0.71		1.17281		33.2022		0
H11 - CD275 (B7-H2)	2D3/B7-H2	2.09	360.02	1237.36	266.24	16.64	685.36																																	H11 - CD275 (B7-H2)	2.09		1.18721		4.08033		0
H12 - CD278	DX29	0.41	294.61	16203.5	222.56	-7.28	499.2																																	H12 - CD278	0.41		1.00221		55.1214		0
A1 - Buffer		0.43	277.45	14493.4	209.04	-23.92	487.76					Plate1	Bimodality Index						log(95%-median)/log(median-5%)						Plate 1	Bimodality Index						log(95%-median)/log(median-5%)								A1 - Buffer	0.43		0.943836		49.304		0
A2 - CD279	MIH4	1.06	285.88	6894.51	209.04	-24.96	505.44					1.03611	1.03584	1.03655	1.03494	1.03591	1.0338	1.18138	1.19573	1.07688	1.06342	1.04283	1.03826		1.03611	1.03584	1.03655	1.03494	1.03591	1.0338	1.18138	1.19573	1.07688	1.06342	1.04283	1.03826				A2 - CD279	1.06		0.972513		23.4539		0
A3 - CD282	11G7	0.4	255.9	12910.5	197.6	-22.88	464.88					1.03627	1.30614	1.07323	1.03723	1.03807	1.0289	1.09238	1.03941	1.24575	1.03931	1.03975	1.0373		1.03627	1.30614	1.07323	1.03723	1.03807	1.0289	1.09238	1.03941	1.24575	1.03931	1.03975	1.0373				A3 - CD282	0.4		0.870527		43.9191		0
A4 - CD305(LAIR-1)	DX26	0.37	256.39	13616.9	198.64	-19.76	461.76					1.03622	1.03507	1.0385	1.03768	1.04074	1.08804	1.03502	1.09074	1.04574	1.03755	1.0807	1.04018		1.03622	1.03507	1.0385	1.03768	1.04074	1.08804	1.03502	1.09074	1.04574	1.03755	1.0807	1.04018				A4 - CD305(LAIR-1)	0.37		0.872193		46.3222		0
A5- CD309	89106	0.4	259.1	11918.1	205.92	-20.8	478.4					1.03952	1.03633	1.0482	1.04486	1.03326	1.05671	1.03728	1.03258	1.03639	1.03532	1.04926	1.042		1.03952	1.03633	1.0482	1.04486	1.03326	1.05671	1.03728	1.03258	1.03639	1.03532	1.04926	1.042				A5- CD309	0.4		0.881412		40.5432		0
A6 - CD314(NKG2D)	1D11	0.47	310.36	19378.6	212.16	-12.53	492.96					1.06716	1.03522	1.06196	1.16344	1.03896	1.04643	1.03274	1.04135	1.02631	1.04979	1.0435	1.20852		1.06716	1.03522	1.06196	1.16344	1.03896	1.04643	1.03274	1.04135	1.02631	1.04979	1.0435	1.20852				A6 - CD314(NKG2D)	0.47		1.05579		65.9226		0
A7 - CD321(F11 Rcptr)	M.AB.F11	93.87	4397.74	4646.98	3331.12	832.99	9183.36					1.08855	1.15763	1.03361	1.13277	1.03793	1.03701	1.03837	1.21693	1.18662	1.05576	1.01374	1.07506		1.08855	1.15763	1.03361	1.13277	1.03793	1.03701	1.03837	1.21693	1.18662	1.05576	1.01374	1.07506				A7 - CD321(F11 Rcptr)	93.87		14.9603		15.8082		1
A8 - CDw327	E20-1232	0.9	341.42	13931.3	213.2	-20.8	503.41					1.05319	1.04074	1.03512	1.03683	1.03915	1.0913	1.0437	1.11786	1.04086	1.0339	1.03995	1.03507		1.05319	1.04074	1.03512	1.03683	1.03915	1.0913	1.0437	1.11786	1.04086	1.0339	1.03995	1.03507				A8 - CDw327	0.9		1.16145		47.3918		0
A9 - CDw328	F023-420	0.83	316.16	11399.8	214.24	-20.8	516.88					1.22597	1.03953	1.05236	1.03969	1.06224	1.05514	1.05173	1.0489	1.04051	1.04965	1.03809	1.03734		1.22597	1.03953	1.05236	1.03969	1.06224	1.05514	1.05173	1.0489	1.04051	1.04965	1.03809	1.03734				A9 - CDw328	0.83		1.07552		38.7801		0
A10 - CDw329	E10-286	0.52	299.13	13978.9	219.44	-23.97	521.04																																	A10 - CDw329	0.52		1.01759		47.5536		0
A11 - CD335(NKP46)	9E2/NKp46	0.53	275.25	9050.73	220.48	-18.72	515.84					Plate2	Bimodality Index						log(95%-median)/log(median-5%)						Plate 2	Bimodality Index						log(95%-median)/log(median-5%)								A11 - CD335(NKP46)	0.53		0.936352		30.789		0
A12 - CD336	P44-8.1	0.48	299.21	13533.8	227.76	-19.76	532.53					1.03668	1.04314	1.04056	1.03345	1.03139	1.05344	1.06827	1.03206	1.03421	1.12405	1.06273	1.27624		1.03668	1.04314	1.04056	1.03345	1.03139	1.05344	1.06827	1.03206	1.03421	1.12405	1.06273	1.27624				A12 - CD336	0.48		1.01786		46.0396		0
B1 - CD337	P30-15	1.74	333.49	6821.53	214.24	-22.88	529.36					1.06192	1.03916	1.04712	1.06776	1.03177	1.04066	1.0332	1.19814	1.07371	1.07527	1.1251	1.04746		1.06192	1.03916	1.04712	1.06776	1.03177	1.04066	1.0332	1.19814	1.07371	1.07527	1.1251	1.04746				B1 - CD337	1.74		1.13447		23.2056		0
B2 - CD338(ABCG2)	5D3	0.55	297.54	2292.98	205.92	-18.72	483.6					1.03027	1.0485	1.03369	1.0298	1.08847	1.04666	1.03851	1.0403	1.03493	1.03395	1.03851	1.02897		1.03027	1.0485	1.03369	1.0298	1.08847	1.04666	1.03851	1.0403	1.03493	1.03395	1.03851	1.02897				B2 - CD338(ABCG2)	0.55		0.981171		7.56135		0
B3 - CD340(Her2)	Neu24.7	76.38	1631.38	1944.6	1383.2	430.56	3120.05					1.03527	1.03353	1.04024	1.04291	1.03352	1.03556	1.0422	1.16947	1.03782	1.03704	1.0444	1.07836		1.03527	1.03353	1.04024	1.04291	1.03352	1.03556	1.0422	1.16947	1.03782	1.03704	1.0444	1.07836				B3 - CD340(Her2)	76.38		5.54967		6.61519		1
B4 - abTCR	T10B9.1A-31	0.84	257.42	4984.98	210.08	-19.76	504.4					1.04099	1.21099	1.03751	1.03623	1.16404	1.03923	1.07028	1.03733	1.03562	1.03822	1.03655	1.04549		1.04099	1.21099	1.03751	1.03623	1.16404	1.03923	1.07028	1.03733	1.03562	1.03822	1.03655	1.04549				B4 - abTCR	0.84		0.726929		14.0771		0
B5 - B2-uGlob	TU99	96.8	6119.76	6305.02	4922.84	1085.71	13830					1.03639	1.16444	1.04116	1.20374	1.15492	1.03447	1.03173	1.03751	1.03629	1.05629	1.06891	1.04195		1.03639	1.16444	1.04116	1.20374	1.15492	1.03447	1.03173	1.03751	1.03629	1.05629	1.06891	1.04195				B5 - B2-uGlob	96.8		17.2816		17.8048		1
B6 - BLTR-1	203/14F11	0.64	309.43	14131.8	211.12	-19.76	506.53					1.05653	1.04832	1.05786	1.0631	1.02928	1.12861	1.03493	1.0646	1.07424	1.05845	1.04004	1.18532		1.05653	1.04832	1.05786	1.0631	1.02928	1.12861	1.03493	1.0646	1.07424	1.05845	1.04004	1.18532				B6 - BLTR-1	0.64		1.05263		48.0737		0
B7 - CLIP	CerCLIP	0.54	276.32	10798.7	213.2	-22.88	490.88					1.03381	1.03475	1.04441	1.24976	1.02986	1.04545	1.04883	1.37373	1.04258	1.04461	1.0939	1.03409		1.03381	1.03475	1.04441	1.24976	1.02986	1.04545	1.04883	1.37373	1.04258	1.04461	1.0939	1.03409				B7 - CLIP	0.54		0.939992		36.7351		0
B8 - CMRF-44	CMRF44	29.64	895.5	2157.14	477.36	68.64	2888.08																																	B8 - CMRF-44	29.64		2.5288		6.09155		1
B9 - CMRF-56	CMRF56	0.74	292.17	9773.79	215.28	-19.76	505.44					Plate 3	Bimodality Index						log(95%-median)/log(median-5%)						Plate 3	Bimodality Index						log(95%-median)/log(median-5%)								B9 - CMRF-56	0.74		0.993911		33.2487		0
B10 - EGF-r	EGFR1	1.12	328.28	1582.3	240.24	-8.32	578.24					1.0329	1.04333	1.03567	1.03458	1.0339	1.04117	1.10881	1.03946	1.0463	1.03901	1.0385	1.03775		1.0329	1.04333	1.03567	1.03458	1.0339	1.04117	1.10881	1.03946	1.0463	1.03901	1.0385	1.03775				B10 - EGF-r	1.12		1.08254		5.21781		0
B11 - Fmlp-r	5F1	0.56	283.97	10924.5	217.36	-20.8	505.49					1.052	1.03915	1.08756	1.04548	1.10205	1.04529	1.0297	1.29513	1.03859	1.05573	1.0348	1.03622		1.052	1.03915	1.08756	1.04548	1.10205	1.04529	1.0297	1.29513	1.03859	1.05573	1.0348	1.03622				B11 - Fmlp-r	0.56		0.966016		37.1633		0
B12 - gd TCR	B1	0.47	270.01	8093.51	224.64	-16.64	518.96					1.12868	1.04402	1.0628	1.04531	1.04138	1.04249	1.03793	1.06312	1.10804	1.03701	1.16101	1.46733		1.12868	1.04402	1.0628	1.04531	1.04138	1.04249	1.03793	1.06312	1.10804	1.03701	1.16101	1.46733				B12 - gd TCR	0.47		0.918526		27.5327		0
C1 - Hem. Prog. Cell	BB9	4.16	434.53	3271.95	295.36	10.4	885.09					1.34262	1.47585	1.05056	1.03674										1.34262	1.47585	1.05056	1.03674	0	0	0	0	0	0	0	0				C1 - Hem. Prog. Cell	4.16		1.47819		11.1306		0
C2 - HLA-A,B,C	G46-2.6	99.07	14405.2	14535.2	13141.4	4366.7	26228.1					1.05728	1.04339	1.04614	1.03848	1.03493									1.05728	1.04339	1.04614	1.03848	1.03493	0	0	0	0	0	0	0				C2 - HLA-A,B,C	99.07		49.0041		49.4461		1
C3 - HLA-A2	BB7.2	98.37	11931	11915	10495.7	2644.72	24284.4					1.03519	1.04742	1.10814	1.0413	1.04933	1.03738	1.03912	1.05774	1.04652	1.13865	1.31169	1.04377		1.03519	1.04742	1.10814	1.0413	1.04933	1.03738	1.03912	1.05774	1.04652	1.13865	1.31169	1.04377				C3 - HLA-A2	98.37		39.3439		39.2908		1
C4 - HLA-DQ	TU169	0.67	349.36	21429.5	197.6	-20.8	476.37					1.05773													1.05773	0	0	0	0	0	0	0	0	0	0	0				C4 - HLA-DQ	0.67		1.22171		74.9389		0
C5 - HLA-DR	G46-6 (L243)	0.61	246.27	5609.92	205.92	-17.73	485.68					1.03602	1.04012	1.04164	1.03869										1.03602	1.04012	1.04164	1.03869	0	0	0	0	0	0	0	0				C5 - HLA-DR	0.61		0.861204		19.6178		0
C6 - HLA-DR,DP,DO	TU39	0.57	275.89	12047.8	201.76	-16.64	476.32																																	C6 - HLA-DR,DP,DO	0.57		0.964785		42.131		0
C7 - Invariant NKT	6B11	0.55	243.29	4175.95	214.24	-20.8	503.36																																	C7 - Invariant NKT	0.55		0.82763		14.2058		0
C8 - Disialoganglioside GD2	14.G2a	1.56	309.03	5789.5	214.24	-10.4	530.4																																	C8 - Disialoganglioside GD2	1.56		1.08068		20.2458		0
C9 - MIC A/B	6D4	68.36	1444.32	1889.65	1180.4	212.11	3215.68																																	C9 - MIC A/B	68.36		5.05078		6.60809		1
C10 - NKB1	M.AB.F11	0.47	315.55	20747.9	210.08	-18.72	489.84																																	C10 - NKB1	0.47		1.07345		70.5806		0
C11 - SSEA-1	MC480	95.57	17217.4	17995.6	10901.8	980.62	54558.3																																	C11 - SSEA-1	95.57		48.6203		50.8178		1
C12 - SSEA-4	MC813-70	23.76	1785.75	6481.66	388.96	30.16	5996.85																																	C12 - SSEA-4	23.76		4.85153		17.6094		1
D1 - TRA-1-60	TRA-1-60	59.83	5646.78	9223.98	1719.12	78	22454.9																																	D1 - TRA-1-60	59.83		15.946		26.0476		1
D2 - TRA-1-81	TRA-1-81	47.4	3531.74	7093.93	740.48	58.24	15962.1																																	D2 - TRA-1-81	47.4		9.97329		20.0326		1
D3 - Vb 23	AHUT7	0.77	365.44	17738.3	222.56	-15.6	536.64																																	D3 - Vb 23	0.77		1.24316		60.3427		0
D4 - Vb 8	JR2	0.68	290.07	1743.4	219.44	-18.72	510.64																																	D4 - Vb 8	0.68		0.956538		5.74905		0
E1 - mIgM	G155-228		354.12		221.52	-22.88	556.4																																	E1 - mIgM			1
E2 - mIgG1	MOPC-21		293.96		224.64	-18.72	533.52																																	E2 - mIgG1			1
E3 - mIgG2a	G155-178		285.96		217.36	-15.6	516.93																																	E3 - mIgG2a			1
E4 - mIgG2b	27-35		303.25		215.28	-16.64	501.28																																	E4 - mIgG2b			1
E5 - mIgG3	J606		368.08		225.68	-15.6	517.92																																	E5 - mIgG3			1
F1 - CD49f	GoH3	99.26	29704.8	29922.3	27909.4	8566.27	55286.8																																	F1 - CD49f	99.26		120.102		120.981		1
F2 - CD104	439-9B	97.66	11356.4	11614.5	10538.3	3088.8	21907.7																																	F2 - CD104	97.66		40.0253		40.9352		1
F3 - CD120b	hTNFR-M1	1.65	392.72	3553.32	313.04	26	842.4																																	F3 - CD120b	1.65		1.38413		12.5236		0
F4 - CD132	TUGh4	0.36	240.11	1825.1	224.64	-16.64	527.28																																	F4 - CD132	0.36		0.846262		6.43252		0
F5 - CD201	RCR-252	0.73	263.18	1388.14	244.4	-10.4	579.28																																	F5 - CD201	0.73		1.05627		5.57128		0
F6 - CD210	3F9	0.67	252.31	2570.5	228.8	-20.8	535.6																																	F6 - CD210	0.67		1.02014		10.393		0
F7 - CD212	2B6/12beta 2	0.71	251.48	1952.99	231.92	-21.84	547.04																																	F7 - CD212	0.71		1.01678		7.89629		0
F8 - CD267	1A1-K21-M22	1.51	257.73	1861.9	225.68	-14.56	555.36																																	F8 - CD267	1.51		1.04205		7.528		0
F9 - CD294	BM16	0.75	293.31	8992.32	219.44	-14.56	521.04																																	F9 - CD294	0.75		1.18591		36.3576		0
F10 - CD326	EBA-1	31.46	792.71	1446.84	647.92	162.24	1792.96																																	F10 - CD326	31.46		3.20507		5.84984		1
F11 - Cutaneous Lymph. Antigen	HECA-452	52.5	2528.85	4414.16	1080.56	119.55	9253.92																																	F11 - Cutaneous Lymph. Antigen	52.5		9.70917		16.9476		1
F12 - INT B7	FIB504	0.59	241.1	1538.64	224.64	-10.4	523.12																																	F12 - INT B7	0.59		0.974811		6.221		0
G1 - SSEA-3	MC631	1.32	343.53	3956.48	261.04	-2.08	624																																	G1 - SSEA-3	1.32		1.31894		15.1904		0
H1 - rIgM	R4-22		260.46		234	-12.48	534.56																																	H1 - rIgM			1
H2 - rIgG1	R3-34		249.16		231.92	-12.48	536.64																																	H2 - rIgG1			1
H3 - rIgG2a	R35-95		247.33		225.68	-10.4	522.08																																	H3 - rIgG2a			1
H4 - rIgG2b	A95-1		283.73		237.12	-15.6	550.16																																	H4 - rIgG2b			1
