# Supplementary material for: Multiplex Flow Cytometry Barcoding and Antibody Arrays Identify Surface Antigen Profiles of Primary and Metastatic Colon Cancer Cell Lines
Source: PLoS One. 2013 Jan 7;8(1):e53015. doi: 10.1371/journal.pone.0053015 (PMC3538639; doi:10.1371/journal.pone.0053015)
Supplement: Table S4 — Calculation and comparison of mean fluorescence intensities of SW480 and SW620 cells. Median, mean, and normalized fluorescence intensities derived from Tables S1 and S2. Fold change differences in SW480 and SW620 are calculated. Green shading: antigen was two-fold increased (SW620/SW480>2) by mean fluorescence intensity. Red shading: antigen was two-fold decreased (SW620/SW480<0.5). This list was then cross-referenced with the list of antigens identified by comparison of percent cell positivity in Tables 2 and 3. Discordance is indicated with an asterisk in Tables 2 and 3. (XLSX) [file pone.0053015.s011.xlsx]

## Sheet: Sheet1
Supplemental Table 4. Calculation and comparison of mean fluorescence intensities of SW480 and SW620 cells.
		Median Fluorescnence Intensity					Mean Fluorescence intensity					Normalized MFI					Fold change >2 or <.5
		SW480	SW620				SW480	SW620				SW480	SW620
Specificity	Clone	Median	Median	SW620/SW480			Mean	Mean	SW620/SW480			mean	mean	SW620/SW480	Specificity	Clone
A1 - Buffer		538.72	231.92	0.430502			730.95	320.45	0.438402			1.17698	1.09011	0.926198	A1 - Buffer		no
A2 - CD1a	HI149	465.92	206.96	0.444196			601.69	303.8	0.504911			0.968843	1.03347	1.06671	A2 - CD1a	HI149	no
A3 - CD1b	M-T101	564.72	232.96	0.412523			814.59	334.48	0.410611			1.31165	1.13784	0.867486	A3 - CD1b	M-T101	no
A4 - CD1d	CD1d42	555.36	226.72	0.40824			778.46	314.84	0.40444			1.25348	1.07103	0.854447	A4 - CD1d	CD1d42	no
A5 - CD2	RPA-2.10	521.04	220.48	0.423154			675.45	333.44	0.493656			1.08761	1.1343	1.04293	A5 - CD2	RPA-2.10	no
A6 - CD3	HIT3a	539.76	226.72	0.420039			765.93	322.15	0.4206			0.836488	1.12656	1.34677	A6 - CD3	HIT3a	no
A7 - CD4	RPA-T4	664.56	1688.96	2.54147			2825.37	2721.47	0.963226			4.54942	9.25796	2.03498	A7 - CD4	RPA-T4	A7 - CD4	greater than
A8 - CD4v4	L120	674.96	1094.08	1.62096			2246.64	1815.08	0.807909			3.61754	6.17458	1.70684	A8 - CD4v4	L120	no
A9 - CD5	L17F12	585.52	256.88	0.438721			844.18	380.77	0.451053			0.921946	1.33155	1.44428	A9 - CD5	L17F12	no
A10 - CD6	M-T605	541.32	216.32	0.399616			917.85	318.5	0.347007			1.47792	1.08348	0.73311	A10 - CD6	M-T605	no
A11 - CD7	M-T701	752.96	216.32	0.287293			1019.47	313.32	0.307336			1.64155	1.06586	0.649299	A11 - CD7	M-T701	no
A12 - CD8a	SK1	573.04	240.24	0.419238			768.44	325.87	0.424067			1.23734	1.10855	0.895913	A12 - CD8a	SK1	no
B1 - CD8b	2ST8.5H7	574.08	237.12	0.413043			805.23	331.37	0.411522			0.879408	1.1588	1.3177	B1 - CD8b	2ST8.5H7	no
B2 - CD9	M-L13	10487.4	2533.44	0.241571			23939.2	6252.06	0.261164			38.5469	21.2684	0.551754	B2 - CD9	M-L13	no
B3 - CD10	HI10a	600.08	3242.72	5.40381			1984.88	3704.17	1.86619			2.16773	12.9535	5.97559	B3 - CD10	HI10a	B3 - CD10	greater than
B4 - CD11a	G43-25B	478.92	224.64	0.469055			594.95	312.43	0.525137			0.649757	1.09257	1.6815	B4 - CD11a	G43-25B	no
B5 - CD11b	D12	461.76	219.44	0.475225			578.5	346.36	0.598721			0.631792	1.21122	1.91712	B5 - CD11b	D12	no
B6 - CD11c	B-ly6	458.64	216.32	0.471655			580.12	288.48	0.497276			0.934111	0.981358	1.05058	B6 - CD11c	B-ly6	no
B7 - CD13	WM15	566.8	269.36	0.475229			779.01	362.68	0.465565			1.25436	1.23377	0.983585	B7 - CD13	WM15	no
B8 - CD14	M5E2	502.32	234	0.465839			609.42	294.83	0.483788			0.66556	1.03102	1.5491	B8 - CD14	M5E2	no
B9 - CD15	HI98	5277.48	5786.56	1.09646			26359.8	13096.8	0.496848			30.0475	36.9841	1.23085	B9 - CD15	HI98	no
B10 - CD15s	CSLEX1	537.16	243.36	0.453049			654.23	342.02	0.522783			0.745757	0.965831	1.2951	B10 - CD15s	CSLEX1	no
B11 - CD16	3G8	536.64	244.4	0.455426			668.01	325.05	0.486595			1.07563	1.10576	1.02801	B11 - CD16	3G8	no
B12 - CD18	6.7	518.96	239.2	0.460922			658.85	315.9	0.479472			1.06088	1.07464	1.01296	B12 - CD18	6.7	no
C1 - CD19	HIB19	510.12	231.92	0.454638			637.14	333.45	0.523354			1.02592	1.13434	1.10567	C1 - CD19	HIB19	no
C2 - CD20	2H7	576.16	256.88	0.445848			713.34	344.21	0.482533			1.34372	1.13507	0.844723	C2 - CD20	2H7	no
C3 - CD21	B-ly4	1244.88	234	0.18797			1934	378.82	0.195874			3.11413	1.28868	0.413816	C3 - CD21	B-ly4	C3 - CD21	less than
C4 - CD22	HIB22	512.72	232.96	0.454361			632.25	290.91	0.460119			1.01805	0.989624	0.972078	C4 - CD22	HIB22	no
C5 - CD23	EBVCS-5	463.84	226.72	0.488789			585.93	302.09	0.515574			0.943466	1.02766	1.08924	C5 - CD23	EBVCS-5	no
C6 - CD24	ML5	1197.04	20496.3	17.1225			11324.6	25699.3	2.26933			12.3679	89.8703	7.26644	C6 - CD24	ML5	C6 - CD24	greater than
C7 - CD25	M-A251	536.64	249.6	0.465116			638.39	410.21	0.64257			1.02794	1.39546	1.35754	C7 - CD25	M-A251	no
C8 - CD26	M-A261	613.6	249.6	0.40678			794.98	343.23	0.431747			1.28008	1.16761	0.912138	C8 - CD26	M-A261	no
C9 - CD27	M-T271	464.88	211.12	0.454139			576.76	278.41	0.482714			0.9287	0.947102	1.01981	C9 - CD27	M-T271	no
C10 - CD28	L293	530.4	237.12	0.447059			662.89	295.01	0.445036			1.06739	1.00357	0.940214	C10 - CD28	L293	no
C11 - CD29	HUTS-21	1964.56	1851.2	0.942298			2793.62	2144.02	0.76747			3.05097	7.49762	2.45746	C11 - CD29	HUTS-21	C11 - CD29	greater than
C12 - CD30	BerH8	520	239.2	0.46			612.42	341.26	0.557232			0.98612	1.16091	1.17725	C12 - CD30	BerH8	no
D1 - CD31	WM59	497.12	238.16	0.479079			621.46	253.57	0.408023			1.00068	0.8626	0.862017	D1 - CD31	WM59	no
D2 - CD32	FL18.26	487.76	219.44	0.449893			600.71	325.69	0.542175			1.13156	1.074	0.949133	D2 - CD32	FL18.26	no
D3 - CD33	HIM3-4	739.44	274.56	0.371308			1214	384.56	0.316771			1.95479	1.30821	0.669232	D3 - CD33	HIM3-4	no
D4 - CD34	581	489.84	228.8	0.467091			623.1	309.63	0.496919			1.00332	1.05331	1.04982	D4 - CD34	581	no
D5 - CD35	E11	500.24	225.68	0.451143			598.06	271.28	0.4536			0.962998	0.922847	0.958306	D5 - CD35	E11	no
D6 - CD36	CB38 (NL07)	542.88	239.2	0.440613			815.19	378.63	0.464468			0.929235	1.06921	1.15064	D6 - CD36	CB38 (NL07)	no
D7 - CD37	M-B371	523.12	246.48	0.471173			658.26	372.31	0.565597			1.05993	1.26653	1.19492	D7 - CD37	M-B371	no
D8 - CD38	HIT2	470.08	221.52	0.471239			559	295.97	0.529463			0.900103	1.00684	1.11858	D8 - CD38	HIT2	no
D9 - CD39	TU66	535.6	242.32	0.452427			668.22	324.45	0.485544			1.25873	1.06991	0.849994	D9 - CD39	TU66	no
D10 - CD40	5C3	426.92	209.04	0.489647			541.22	304.18	0.562027			0.871474	1.03477	1.18738	D10 - CD40	5C3	no
D11 - CD41a	HIP8	716.04	267.28	0.373275			851	319.23	0.375123			1.37028	1.08596	0.792511	D11 - CD41a	HIP8	no
D12 - CD41b	HIP2	546.52	230.88	0.422455			716.34	336.63	0.46993			1.14258	0.914557	0.800432	D12 - CD41b	HIP2	no
E1 - CD42a	ALMA.16	755.04	364	0.482094			915.66	459.52	0.501846			1.4744	1.56321	1.06023	E1 - CD42a	ALMA.16	no
E2 - CD42b	HIP1	476.32	229.84	0.482533			589.37	342.2	0.58062			0.949005	1.1641	1.22666	E2 - CD42b	HIP1	no
E3 - CD43	1G10	1124.24	3705.52	3.29602			2685.92	4364.39	1.62491			4.32487	14.8469	3.43291	E3 - CD43	1G10	E3 - CD43	greater than
E4 - CD44	G44-26	24688.6	4155.84	0.168331			44618	6417.56	0.143833			84.0469	21.1626	0.251795	E4 - CD44	G44-26	E4 - CD44	less than
E5 - CD45	HI30	468	226.72	0.484444			591.54	282	0.476722			0.952499	0.959314	1.00716	E5 - CD45	HI30	no
E6 - CD45RA	HI100	577.72	250.64	0.433843			721.61	375.07	0.519768			1.3593	1.23683	0.909907	E6 - CD45RA	HI100	no
E7 - CD45RB	MT4	495.04	225.68	0.455882			604.82	278.89	0.461112			0.973883	0.948735	0.974178	E7 - CD45RB	MT4	no
E8 - CD45RO	UCHL1	472.16	257.92	0.546256			597.13	302.39	0.506406			0.652138	1.05746	1.62152	E8 - CD45RO	UCHL1	no
E9 - CD46	E4.3	59604	50462.9	0.846636			84396.4	53459.1	0.633428			92.1711	186.946	2.02825	E9 - CD46	E4.3	E9 - CD46	greater than
E10 - CD47	B6H12	10244	5001.36	0.488223			11876.6	5588.52	0.470547			19.1238	19.0112	0.994109	E10 - CD47	B6H12	no
E11 - CD48	TU145	548.08	227.76	0.41556			661.71	296.99	0.448822			0.754283	0.838671	1.11188	E11 - CD48	TU145	no
E12 - CD49a	SR84	3729.96	927.16	0.248571			8488.27	1474.06	0.173658			13.6678	5.01449	0.366883	E12 - CD49a	SR84	E12 - CD49a	less than
F1 - CD49b	AK-7	6940.96	3102.32	0.446958			9067.66	3566.97	0.393373			14.6008	12.1342	0.831066	F1 - CD49b	AK-7	no
F2 - CD49c	C3 II.1	5338.32	886.08	0.165985			14802.8	1276.98	0.0862662			23.8355	4.34406	0.182252	F2 - CD49c	C3 II.1	F2 - CD49c	less than
F3 - CD49d	9F10	501.28	224.64	0.448133			905.31	242.18	0.267511			1.45773	0.823854	0.565161	F3 - CD49d	9F10	no
F4 - CD49e	VC5	2025.92	635.44	0.313655			4772.32	919.14	0.192598			7.6844	3.12675	0.406896	F4 - CD49e	VC5	F4 - CD49e	less than
F5 - CD50	TU41	479.44	225.68	0.470716			587.41	314.63	0.535622			1.1065	1.03753	0.937662	F5 - CD50	TU41	no
F6 - CD51/61	23C6	458.64	222.56	0.485261			564.17	279.33	0.495117			0.908428	0.950231	1.04602	F6 - CD51/61	23C6	no
F7 - CD53	HI29	387.92	192.4	0.495979			519.13	268.95	0.518078			0.835904	0.91492	1.09453	F7 - CD53	HI29	no
F8 - CD54	LB-2	3490.76	526.24	0.150752			13421.4	810.92	0.0604199			25.2819	2.6741	0.105771	F8 - CD54	LB-2	F8 - CD54	less than
F9 - CD55	IA10	3830.32	636.48	0.166169			5426.1	948.82	0.174862			5.92595	3.31802	0.559913	F9 - CD55	IA10	no
F10 - CD56	B159	2532.92	244.4	0.0964894			5689.66	401.47	0.0705613			9.1615	1.36573	0.149073	F10 - CD56	B159	F10 - CD56	less than
F11 - CD57	NK-1	60.5	9.9	0.163636			69.08	10.54	0.152577			0.0787443	0.0297639	0.377982	F11 - CD57	NK-1	F11 - CD57	less than
F12 - CD58	1C3	17713.3	7455.76	0.420914			22925.2	8217.57	0.358452			25.037	28.7368	1.14777	F12 - CD58	1C3	no
G1 - CD59	p282 (H19)	42994.6	19339.3	0.449808			54007.5	21272.2	0.393875			58.9827	74.3886	1.26119	G1 - CD59	p282 (H19)	no
G2 - CD61	VI-PL2	508.56	238.16	0.468303			634.09	371.11	0.585264			1.02101	1.26245	1.23647	G2 - CD61	VI-PL2	no
G3 - CD62E	68-5H11	458.64	234	0.510204			560.44	340.2	0.607023			0.902422	1.1573	1.28244	G3 - CD62E	68-5H11	no
G4 - CD62L	Dreg 56	478.4	225.68	0.471739			913.51	309.83	0.339164			1.47094	1.05399	0.716542	G4 - CD62L	Dreg 56	no
G5 - CD62P	AK-4	475.28	221.52	0.466083			590.85	285.26	0.482796			0.951388	0.970404	1.01999	G5 - CD62P	AK-4	no
G6 - CD63	H5C6	7624.24	6574.88	0.862365			11310.3	8167.08	0.722092			18.2119	27.783	1.52554	G6 - CD63	H5C6	no
G7 - CD64	10.1	375.44	189.28	0.504155			809.5	254.31	0.314157			1.30346	0.865118	0.663709	G7 - CD64	10.1	no
G8 - CD66(a.c.d.e)	B1.1/CD66	2067.52	2624.96	1.26962			4498.04	3263.08	0.725445			4.9124	11.411	2.32289	G8 - CD66(a.c.d.e)	B1.1/CD66	G8 - CD66(a.c.d.e)	greater than
G9 - CD66b	G10F5	473.2	220.48	0.465934			610.96	267.17	0.437295			0.696433	0.754462	1.08332	G9 - CD66b	G10F5	no
G10 - CD66f	IID10	454.48	216.32	0.475973			565.61	292.08	0.516398			0.910746	0.993605	1.09098	G10 - CD66f	IID10	no
G11 - CD69	FN50	495.04	219.44	0.443277			619.58	336.82	0.543626			0.997649	1.1458	1.1485	G11 - CD69	FN50	no
G12 - CD70	Ki-24	596.96	234	0.391986			896.18	325.91	0.363666			1.42943	0.885433	0.619431	G12 - CD70	Ki-24	no
H1 - CD71	M-A712	10989.2	3414.32	0.310699			16465.1	6028.59	0.366144			17.9818	21.0819	1.1724	H1 - CD71	M-A712	no
H2 - CD72	J4-117	481.52	225.68	0.468683			894.05	295.14	0.330116			1.68412	0.973256	0.577901	H2 - CD72	J4-117	no
H3 - CD73	AD2	733.72	254.8	0.347271			2552.94	287.94	0.112788			4.11075	0.979521	0.238283	H3 - CD73	AD2	H3 - CD73	less than
H4 - CD74	M-B741	529.36	225.68	0.426326			668.52	353.01	0.528047			0.730104	1.23447	1.69082	H4 - CD74	M-B741	no
H5 - CD75	LN1	509.6	227.76	0.446939			4746.41	904.78	0.190624			5.41043	2.55501	0.472238	H5 - CD75	LN1	H5 - CD75	less than
H6 - CD77	5B5	482.56	223.6	0.463362			657.6	299.72	0.455779			0.749598	0.84638	1.12911	H6 - CD77	5B5	no
H7 - CD79b	CB3-1	517.92	228.8	0.441767			921.71	350.74	0.380532			1.48414	1.19316	0.803938	H7 - CD79b	CB3-1	no
H8 - CD80	L307.4	515.84	238.16	0.461694			659.27	352.27	0.534333			1.06156	1.19836	1.12887	H8 - CD80	L307.4	no
H9 - CD81	JS-81	43021.7	26815.4	0.623299			55537.7	28866.8	0.51977			89.4269	98.1998	1.0981	H9 - CD81	JS-81	no
H10 - CD83	HB15e	499.2	227.76	0.45625			659.66	307.85	0.46668			1.06219	1.04725	0.98594	H10 - CD83	HB15e	no
H11 - CD84	2G7	470.08	212.16	0.451327			550.53	254.15	0.461646			0.886465	0.864573	0.975305	H11 - CD84	2G7	no
H12 - CD85	GHI/75	462.8	215.28	0.465169			550.6	254.64	0.462477			1.03717	0.839703	0.809614	H12 - CD85	GHI/75	no
A1 - Buffer		734.24	283.92	0.386686			1159.69	377.28	0.325328			1.86734	1.28344	0.687311	A1 - Buffer		no
A2 - CD86	2331 (FUN-1)	686.4	299.52	0.436364			864.33	381.36	0.44122			1.39175	1.29732	0.932152	A2 - CD86	2331 (FUN-1)	no
A3 - CD87	VIM5	764.4	246.48	0.322449			1117.01	328.02	0.293659			1.79861	1.11587	0.620404	A3 - CD87	VIM5	no
A4 - CD88	D53-1473	593.84	261.04	0.43958			917.01	349.45	0.381075			1.47657	1.18877	0.805086	A4 - CD88	D53-1473	no
A5 - CD89	A59	542.88	235.04	0.43295			651.53	310.66	0.476816			1.0491	1.05681	1.00735	A5 - CD89	A59	no
A6 - CD90	5E10	539.76	244.4	0.452794			719.92	370.32	0.51439			1.15922	1.25976	1.08674	A6 - CD90	5E10	no
A7 - CD91	A2MR-alpha 2	695.76	246.48	0.35426			1589.98	443.67	0.279041			2.56019	1.50929	0.589522	A7 - CD91	A2MR-alpha 2	no
A8 - CDw93	R139	551.72	227.76	0.412818			701.79	348.77	0.496972			1.32196	1.15011	0.87	A8 - CDw93	R139	no
A9 - CD94	HP-3D9	455.52	215.8	0.473744			601.75	282.15	0.468882			0.968939	0.959824	0.990593	A9 - CD94	HP-3D9	no
A10 - CD95	DX2	4251.52	399.36	0.0939335			5776.65	518.01	0.0896731			9.30157	1.76218	0.189449	A10 - CD95	DX2	A10 - CD95	less than
A11 - CD97	VIM3b	3428.88	3744	1.0919			4804.72	4171.43	0.868194			7.73657	14.1905	1.83421	A11 - CD97	VIM3b	no
A12 - CD98	UM7F8	19509.4	5793.84	0.296977			45835.9	14981	0.32684			73.8051	50.9629	0.690506	A12 - CD98	UM7F8	no
B1 - CD99	TU12	1732.12	2108.08	1.21705			2605.88	2378.55	0.912763			2.84593	8.31777	2.92269	B1 - CD99	TU12	B1 - CD99	greater than
B2 - CD99R	HIT4	589.16	299.52	0.508385			780.83	352.21	0.451071			0.890068	0.994606	1.11745	B2 - CD99R	HIT4	no
B3 - CD100	A8	827.84	325.52	0.393216			1110.58	426.23	0.38379			1.78826	1.44996	0.810822	B3 - CD100	A8	no
B4 - CD102	CBR-1C2/2.1	1892.8	4846.4	2.56044			4709.56	5500.24	1.16789			5.14341	19.2343	3.7396	B4 - CD102	CBR-1C2/2.1	B4 - CD102	greater than
B5 - CD103	Ber-ACT8	563.68	245.44	0.435424			688.48	330.58	0.480159			1.10859	1.12457	1.01442	B5 - CD103	Ber-ACT8	no
B6 - CD105	266	526.76	231.92	0.440276			648.32	310.01	0.478174			1.04393	1.0546	1.01022	B6 - CD105	266	no
B7 - CD106	51-10C9	494.52	232.96	0.471083			612.6	314	0.512569			0.98641	1.06817	1.08289	B7 - CD106	51-10C9	no
B8 - CD107a	H4A3	1024.4	539.76	0.526904			1982.85	881.71	0.444668			3.19279	2.99942	0.939436	B8 - CD107a	H4A3	no
B9 - CD107b	H4B4	696.8	287.04	0.41194			1399.4	469.73	0.335665			2.25332	1.59794	0.709149	B9 - CD107b	H4B4	no
B10 - CD108	KS-2	766.48	308.88	0.402985			975.74	409.33	0.419507			1.06563	1.43142	1.34327	B10 - CD108	KS-2	no
B11 - CD109	TEA 2/16	1140.88	1172.6	1.0278			1688.4	1489.66	0.882291			2.71867	5.06756	1.86399	B11 - CD109	TEA 2/16	no
B12 - CD112	BAH-1	529.36	245.44	0.463654			677.6	408.4	0.602715			1.09107	1.3893	1.27334	B12 - CD112	BAH-1	no
C1 - CD114	R2.525	663.52	289.12	0.435737			783.78	412.71	0.526564			1.26204	1.40397	1.11245	C1 - CD114	R2.525	no
C2 - CD116	LMM741	650	261.04	0.4016			895.66	357.21	0.398823			1.02096	1.00873	0.988014	C2 - CD116	LMM741	no
C3 - CD117	M5D12	507.52	229.84	0.452869			600.86	293.11	0.487817			0.967506	0.997108	1.0306	C3 - CD117	M5D12	no
C4 - CD118 (LIF rcptr)	YB5.B8	549.12	245.44	0.44697			678.98	310.25	0.456935			1.0933	1.05542	0.965353	C4 - CD118 (LIF rcptr)	YB5.B8	no
C5 - CD119	GIR-208	1055.6	848.12	0.803448			1355.32	974.6	0.719092			2.18234	3.31542	1.5192	C5 - CD119	GIR-208	no
C6 - CD120a	MABTNFR1-A1	616.72	271.44	0.440135			890.53	363.8	0.408521			1.43393	1.23758	0.863069	C6 - CD120a	MABTNFR1-A1	no
C7 - CD121a	HIL1R-M1	500.24	228.8	0.45738			641.06	309.89	0.483402			1.03224	1.05419	1.02127	C7 - CD121a	HIL1R-M1	no
C8 - CD121b	MNC2	515.32	222.56	0.431887			626.31	330.16	0.527151			1.00849	1.12315	1.1137	C8 - CD121b	MNC2	no
C9 - CD122	Mik-beta 3	468	223.6	0.477778			621.17	294.32	0.473816			1.00021	1.00122	1.00102	C9 - CD122	Mik-beta 3	no
C10 - CD123	9F5	472.68	219.44	0.464246			561.2	281.97	0.502441			0.903645	0.959212	1.06149	C10 - CD123	9F5	no
C11- CD124	hIL4R-M57	505.44	226.72	0.44856			642.67	260.74	0.405714			1.03483	0.886991	0.857138	C11- CD124	hIL4R-M57	no
C12 - CD126	M5	491.92	237.12	0.48203			602.5	409.62	0.679867			0.970147	1.39345	1.43633	C12 - CD126	M5	no
D1 - CD127	hIL-7R-M21	543.4	253.76	0.466986			1004.31	298.22	0.29694			1.61714	1.01449	0.627336	D1 - CD127	hIL-7R-M21	no
D2 - CD128b	6C6	556.4	244.4	0.439252			670.74	313.14	0.466858			1.08003	1.06525	0.986315	D2 - CD128b	6C6	no
D3 - CD130	AM64	1145.04	397.28	0.346957			1465.12	493.04	0.336519			2.35914	1.67723	0.710952	D3 - CD130	AM64	no
D4 - CD134	ACT35	558.48	255.84	0.458101			687.08	273.8	0.398498			1.10634	0.931419	0.841894	D4 - CD134	ACT35	no
D5 - CD135	4G8	535.08	238.16	0.445092			668.59	316.08	0.472756			1.07657	1.07525	0.998777	D5 - CD135	4G8	no
D6 - CD137	4B4-1	521.04	234	0.449102			633.51	313.95	0.495572			1.02008	1.068	1.04698	D6 - CD137	4B4-1	no
D7 - CD137L	C65-485	518.96	226.72	0.436874			690.63	318.61	0.461332			1.11205	1.08385	0.974642	D7 - CD137L	C65-485	no
D8 - CD138	Mi15	2603.12	1378	0.529365			4151.73	1916.93	0.461718			6.68512	6.52106	0.975458	D8 - CD138	Mi15	no
D9 - CD140a	alpha R1	488.8	225.68	0.461702			658.56	306.73	0.465759			0.719227	1.07263	1.49137	D9 - CD140a	alpha R1	no
D10 - CD140b	28D4	504.4	223.6	0.443299			600.61	328.31	0.546628			0.655938	1.1481	1.75031	D10 - CD140b	28D4	no
D11 - CD141	1A4	498.16	227.76	0.457203			625.47	341.92	0.546661			1.00713	1.16315	1.15491	D11 - CD141	1A4	no
D12 - CD142	HTF-1	1772.16	691.6	0.390258			3061.53	828.46	0.270603			4.92968	2.81827	0.571695	D12 - CD142	HTF-1	no
E1 - CD144	55-7H1	545.48	242.32	0.444233			1058.3	329.22	0.311084			1.70408	1.11995	0.657217	E1 - CD144	55-7H1	no
E2 - CD146	P1H12	6561.36	1336.4	0.203677			21117	2131.2	0.100924			34.0026	7.24997	0.213218	E2 - CD146	P1H12	E2 - CD146	less than
E3 - CD147	HIM6	43963.9	43784	0.995908			55185.1	46734.3	0.846864			88.8592	158.982	1.78914	E3 - CD147	HIM6	no
E4 - CD150	A12	538.72	241.28	0.447876			1045.92	324.25	0.310014			1.68414	1.10304	0.654957	E4 - CD150	A12	no
E5 - CD151	14A2.H1	5338.32	3037.84	0.569063			10646.8	4579.15	0.430095			17.1436	15.5775	0.908648	E5 - CD151	14A2.H1	no
E6 - CD152	BNI3	505.44	225.68	0.446502			637.04	304.57	0.478102			0.695724	1.06508	1.53089	E6 - CD152	BNI3	no
E7 - CD153	D2-1173	514.8	226.72	0.440404			1090.72	339.58	0.311336			1.75628	1.15519	0.657749	E7 - CD153	D2-1173	no
E8 - CD154	TRAP1	455.52	216.32	0.474886			603.09	279.69	0.463762			0.971097	0.951456	0.979775	E8 - CD154	TRAP1	no
E9 - CD158a	HP-3E4	491.92	218.4	0.443975			586.46	280.06	0.477543			0.668506	0.790862	1.18303	E9 - CD158a	HP-3E4	no
E10 - CD158b	CH-L	479.96	220.48	0.459372			614.75	267.59	0.435283			1.158	0.882407	0.762007	E10 - CD158b	CH-L	no
E11 - CD161	DX12	445.12	210.08	0.471963			544.55	299.89	0.550712			0.876836	1.02017	1.16347	E11 - CD161	DX12	no
E12 - CD162	KPL-1	766.48	214.24	0.279512			1123.84	276.49	0.246023			1.80961	0.94057	0.519764	E12 - CD162	KPL-1	no
F1 - CD163	GHI/61	492.96	225.68	0.457806			610.58	321.56	0.526647			0.983157	1.09389	1.11263	F1 - CD163	GHI/61	no
F2 - CD164	N6B6	7444.84	2767.44	0.371726			11098.6	3955.24	0.356374			12.121	13.8314	1.14112	F2 - CD164	N6B6	no
F3 - CD165	SN2	509.6	231.92	0.455102			960.74	325.46	0.33876			1.54699	1.10716	0.715687	F3 - CD165	SN2	no
F4 - CD166	3A6	981.76	279.76	0.284958			1347.59	486.43	0.360963			2.16989	1.65475	0.762595	F4 - CD166	3A6	no
F5 - CD171	5G3	4760.6	2387.84	0.501584			9686.87	3403.55	0.351357			10.5792	11.9022	1.12505	F5 - CD171	5G3	no
F6 - CD172b	B4B6	501.28	231.92	0.462656			604.63	320.72	0.53044			0.973577	1.09103	1.12064	F6 - CD172b	B4B6	no
F7 - CD177	MEM-166	500.24	232.96	0.465696			601.94	262.2	0.435592			0.969245	0.891958	0.920261	F7 - CD177	MEM-166	no
F8 - CD178	NOK-1	484.64	226.72	0.467811			615.27	276.51	0.449412			0.990709	0.940638	0.949459	F8 - CD178	NOK-1	no
F9 - CD180	G28-8	477.36	221.52	0.464052			878.33	286.04	0.325663			1.41429	0.973058	0.688019	F9 - CD180	G28-8	no
F10 - CD181	5A12	522.08	219.44	0.420319			677.89	325.24	0.479783			1.27694	1.07251	0.839909	F10 - CD181	5A12	no
F11 - CD183	1C6/CXCR3	493.48	221.52	0.448894			738.54	328.41	0.444675			1.1892	1.11719	0.93945	F11 - CD183	1C6/CXCR3	no
F12 - CD184	12G5	717.6	220.48	0.307246			1611.4	370.31	0.229806			1.75984	1.29497	0.735845	F12 - CD184	12G5	no
G1 - CD193	5E8	554.84	241.28	0.434864			754.46	324.03	0.429486			1.42118	1.06852	0.751859	G1 - CD193	5E8	no
G2 - CD61	2D7/CCR5	549.12	234	0.426136			771.77	384.01	0.497571			0.842866	1.34288	1.59323	G2 - CD61	2D7/CCR5	no
G3 - CD196	11A9	587.6	241.28	0.410619			835.42	403.4	0.482871			1.3452	1.3723	1.02015	G3 - CD196	11A9	no
G4 - CD197	2H4	594.88	241.28	0.405594			978.98	290.64	0.29688			1.11594	0.820739	0.735469	G4 - CD197	2H4	no
G5 - CD200	MRC OX-104	561.6	245.44	0.437037			726.64	338.21	0.465444			1.17004	1.15053	0.983328	G5 - CD200	MRC OX-104	no
G6 - CD205	MG38	542.88	612.56	1.12835			845.74	863.99	1.02158			1.59312	2.8491	1.78838	G6 - CD205	MG38	no
G7 - CD206	19.2	520	227.76	0.438			639.71	262.11	0.409733			1.03006	0.891652	0.865629	G7 - CD206	19.2	no
G8 - CD209	DCN46	494	219.44	0.444211			787.18	352.47	0.447763			1.48281	1.16231	0.783855	G8 - CD209	DCN46	no
G9 - CD220	3B6/IR	1035.84	513.76	0.495984			1235.77	574.21	0.464658			1.98984	1.95336	0.981668	G9 - CD220	3B6/IR	no
G10 - CD221	3B7	1802.32	924.56	0.512983			2158.58	1050.71	0.48676			3.47575	3.57433	1.02836	G10 - CD221	3B7	no
G11 - CD226	DX11	510.12	213.2	0.417941			655.78	247.12	0.376834			1.05594	0.840659	0.796125	G11 - CD226	DX11	no
G12 - CD227	HMPV	1225.12	3924.96	3.20374			4075.39	6581.26	1.61488			6.5622	22.3883	3.4117	G12 - CD227	HMPV	G12 - CD227	greater than
H1 - CD229	HLy9.1.25	513.76	232.96	0.453441			631.64	299.8	0.474637			1.01707	1.01987	1.00275	H1 - CD229	HLy9.1.25	no
H2 - CD231	M3-3D9 (SN1a)	537.68	235.04	0.437137			667.73	302.95	0.453701			1.07518	1.03058	0.95852	H2 - CD231	M3-3D9 (SN1a)	no
H3 - CD235a	GA-R2 (HIR2)	534.56	229.84	0.429961			687.55	310.51	0.451618			1.29514	1.02394	0.790603	H3 - CD235a	GA-R2 (HIR2)	no
H4 - CD243 (p-glycoProtein)	17F9	1800.24	345.28	0.191797			5541.64	574.09	0.103596			10.4388	1.89312	0.181355	H4 - CD243 (p-glycoProtein)	17F9	H4 - CD243 (p-glycoProtein)	less than
H5 - CD244	2-69	501.28	232.96	0.46473			612.4	346.48	0.565774			0.668815	1.21164	1.81162	H5 - CD244	2-69	no
H6 - CD255 (Tweak)	CARL-1	473.72	229.84	0.485181			571.69	306.83	0.536707			0.911859	0.833596	0.914172	H6 - CD255 (Tweak)	CARL-1	no
H7 - CD268	11C1	501.28	261.04	0.520747			666.7	314.03	0.471021			1.07352	1.06827	0.995112	H7 - CD268	11C1	no
H8 - CD271	C40-1457	21147.4	384.8	0.0181961			63711.6	1082.45	0.0169898			102.589	3.6823	0.0358939	H8 - CD271	C40-1457	H8 - CD271	less than
H9 - CD273	MIH18	459.68	216.32	0.470588			1179.61	275.09	0.233204			1.89941	0.935808	0.492683	H9 - CD273	MIH18	H9 - CD273	less than
H10 - CD274	MIH1	686.4	269.36	0.392424			850.53	344.76	0.405347			1.36953	1.17281	0.856364	H10 - CD274	MIH1	no
H11 - CD275 (B7-H2)	2D3/B7-H2	540.8	266.24	0.492308			690.25	360.02	0.521579			1.30022	1.18721	0.913077	H11 - CD275 (B7-H2)	2D3/B7-H2	no
H12 - CD278	DX29	469.04	222.56	0.474501			576.03	294.61	0.511449			0.927525	1.00221	1.08052	H12 - CD278	DX29	no
A1 - Buffer		465.92	209.04	0.448661			628.59	277.45	0.441385			1.01216	0.943836	0.932499	A1 - Buffer		no
A2 - CD279	MIH4	553.28	209.04	0.37782			849.01	285.88	0.336722			1.36708	0.972513	0.711381	A2 - CD279	MIH4	no
A3 - CD282	11G7	453.96	197.6	0.435281			574.25	255.9	0.445625			0.924659	0.870527	0.941457	A3 - CD282	11G7	no
A4 - CD305(LAIR-1)	DX26	438.88	198.64	0.452607			510.41	256.39	0.502322			0.821863	0.872193	1.06124	A4 - CD305(LAIR-1)	DX26	no
A5- CD309	89106	457.6	205.92	0.45			585.1	259.1	0.44283			0.942129	0.881412	0.935554	A5- CD309	89106	no
A6 - CD314(NKG2D)	1D11	470.08	212.16	0.451327			591.18	310.36	0.524984			0.951919	1.05579	1.10912	A6 - CD314(NKG2D)	1D11	no
A7 - CD321(F11 Rcptr)	M.AB.F11	3844.36	3331.12	0.866495			5148.2	4397.74	0.854229			8.28964	14.9603	1.8047	A7 - CD321(F11 Rcptr)	M.AB.F11	no
A8 - CDw327	E20-1232	495.04	213.2	0.430672			641.91	341.42	0.531881			1.0336	1.16145	1.12369	A8 - CDw327	E20-1232	no
A9 - CDw328	F023-420	474.76	214.24	0.45126			934.32	316.16	0.338385			1.50444	1.07552	0.714896	A9 - CDw328	F023-420	no
A10 - CDw329	E10-286	488.8	219.44	0.448936			640.21	299.13	0.467237			1.03087	1.01759	0.987118	A10 - CDw329	E10-286	no
A11 - CD335(NKP46)	9E2/NKp46	520	220.48	0.424			628.42	275.25	0.438003			1.01188	0.936352	0.925356	A11 - CD335(NKP46)	9E2/NKp46	no
A12 - CD336	P44-8.1	505.44	227.76	0.450617			590.94	299.21	0.506329			0.951533	1.01786	1.06971	A12 - CD336	P44-8.1	no
B1 - CD337	P30-15	475.8	214.24	0.450273			1221.31	333.49	0.273059			1.96656	1.13447	0.576884	B1 - CD337	P30-15	no
B2 - CD338(ABCG2)	5D3	550.68	205.92	0.373938			695.37	297.54	0.427887			1.30987	0.981171	0.74906	B2 - CD338(ABCG2)	5D3	no
B3 - CD340(Her2)	Neu24.7	3045.12	1383.2	0.454235			3711.25	1631.38	0.439577			5.97586	5.54967	0.92868	B3 - CD340(Her2)	Neu24.7	no
B4 - abTCR	T10B9.1A-31	492.44	210.08	0.42661			958.45	257.42	0.268579			1.09254	0.726929	0.665358	B4 - abTCR	T10B9.1A-31	no
B5 - B2-uGlob	TU99	6549.92	4922.84	0.751588			12494.5	6119.76	0.489795			14.2425	17.2816	1.21338	B5 - B2-uGlob	TU99	no
B6 - BLTR-1	203/14F11	449.28	211.12	0.469907			885.35	309.43	0.3495			1.42559	1.05263	0.738378	B6 - BLTR-1	203/14F11	no
B7 - CLIP	CerCLIP	460.72	213.2	0.462754			579.44	276.32	0.476874			0.933016	0.939992	1.00748	B7 - CLIP	CerCLIP	no
B8 - CMRF-44	CMRF44	994.24	477.36	0.480126			1764.13	895.5	0.507616			2.01093	2.5288	1.25753	B8 - CMRF-44	CMRF44	no
B9 - CMRF-56	CMRF56	462.8	215.28	0.465169			608.49	292.17	0.480156			0.979792	0.993911	1.01441	B9 - CMRF-56	CMRF56	no
B10 - EGF-r	EGFR1	2215.72	240.24	0.108425			7477.46	328.28	0.0439026			14.0853	1.08254	0.076856	B10 - EGF-r	EGFR1	B10 - EGF-r	less than
B11 - Fmlp-r	5F1	488.8	217.36	0.444681			647.39	283.97	0.438638			1.04243	0.966016	0.926697	B11 - Fmlp-r	5F1	no
B12 - gd TCR	B1	478.92	224.64	0.469055			591.11	270.01	0.456785			0.951807	0.918526	0.965035	B12 - gd TCR	B1	no
C1 - Hem. Prog. Cell	BB9	791.44	295.36	0.373193			1067.34	434.53	0.407115			1.71863	1.47819	0.860099	C1 - Hem. Prog. Cell	BB9	no
C2 - HLA-A,B,C	G46-2.6	17572.9	13141.4	0.747825			23194.9	14405.2	0.621052			37.3485	49.0041	1.31208	C2 - HLA-A,B,C	G46-2.6	no
C3 - HLA-A2	BB7.2	9082.84	10495.7	1.15555			14599.5	11931	0.817224			27.501	39.3439	1.43063	C3 - HLA-A2	BB7.2	no
C4 - HLA-DQ	TU169	445.12	197.6	0.443925			587.05	349.36	0.595111			0.641129	1.22171	1.90556	C4 - HLA-DQ	TU169	no
C5 - HLA-DR	G46-6 (L243)	471.12	205.92	0.437086			598.18	246.27	0.411699			0.653285	0.861204	1.31827	C5 - HLA-DR	G46-6 (L243)	no
C6 - HLA-DR,DP,DO	TU39	428.48	201.76	0.470874			535.79	275.89	0.514922			0.585147	0.964785	1.64879	C6 - HLA-DR,DP,DO	TU39	no
C7 - Invariant NKT	6B11	457.08	214.24	0.468714			558.71	243.29	0.43545			0.899636	0.82763	0.91996	C7 - Invariant NKT	6B11	no
C8 - Disialoganglioside GD2	14.G2a	514.8	214.24	0.416162			696.04	309.03	0.443983			0.760159	1.08068	1.42164	C8 - Disialoganglioside GD2	14.G2a	no
C9 - MIC A/B	6D4	4084.08	1180.4	0.289025			5280.73	1444.32	0.273508			5.76719	5.05078	0.875777	C9 - MIC A/B	6D4	no
C10 - NKB1	M.AB.F11	465.92	210.08	0.450893			719.8	315.55	0.438386			1.15902	1.07345	0.926164	C10 - NKB1	M.AB.F11	no
C11 - SSEA-1	MC480	12386.4	10901.8	0.880143			33278	17217.4	0.517381			37.9336	48.6203	1.28172	C11 - SSEA-1	MC480	no
C12 - SSEA-4	MC813-70	1488.24	388.96	0.261356			8816.12	1785.75	0.202555			14.0619	4.85153	0.345012	C12 - SSEA-4	MC813-70	C12 - SSEA-4	less than
D1 - TRA-1-60	TRA-1-60	2323.36	1719.12	0.739928			9764.1	5646.78	0.578321			11.1301	15.946	1.43269	D1 - TRA-1-60	TRA-1-60	no
D2 - TRA-1-81	TRA-1-81	1370.2	740.48	0.540417			6552.3	3531.74	0.539008			7.46897	9.97329	1.3353	D2 - TRA-1-81	TRA-1-81	no
D3 - Vb 23	AHUT7	482.56	222.56	0.461207			624.78	365.44	0.58491			1.00602	1.24316	1.23572	D3 - Vb 23	AHUT7	no
D4 - Vb 8	JR2	509.6	219.44	0.430612			624.59	290.07	0.464417			1.17654	0.956538	0.813009	D4 - Vb 8	JR2	no
E1 - mIgM	G155-228	508.56	221.52	0.435583			877.27	354.12	0.403661			1	1	1	E1 - mIgM	G155-228	no
E2 - mIgG1	MOPC-21	505.44	224.64	0.444444			621.04	293.96	0.473335			1	1	1	E2 - mIgG1	MOPC-21	no
E3 - mIgG2a	G155-178	457.08	217.36	0.47554			915.65	285.96	0.312303			1	1	1	E3 - mIgG2a	G155-178	no
E4 - mIgG2b	27-35	454.48	215.28	0.473684			530.87	303.25	0.571232			1	1	1	E4 - mIgG2b	27-35	no
E5 - mIgG3	J606	494	225.68	0.456842			626.95	368.08	0.587096			1	1	1	E5 - mIgG3	J606	no
F1 - CD49f	GoH3	36409.4	27909.4	0.766546			58281	29704.8	0.509682			91.696	120.102	1.30978	F1 - CD49f	GoH3	no
F2 - CD104	439-9B	12162.8	10538.3	0.866439			18261.3	11356.4	0.621884			28.4798	40.0253	1.40539	F2 - CD104	439-9B	no
F3 - CD120b	hTNFR-M1	1242.28	313.04	0.251988			2131.08	392.72	0.184282			3.32358	1.38413	0.416458	F3 - CD120b	hTNFR-M1	F3 - CD120b	less than
F4 - CD132	TUGh4	494	224.64	0.454737			599.65	240.11	0.400417			0.9352	0.846262	0.9049	F4 - CD132	TUGh4	no
F5 - CD201	RCR-252	530.4	244.4	0.460784			656.71	263.18	0.400755			1.14751	1.05627	0.920486	F5 - CD201	RCR-252	no
F6 - CD210	3F9	504.92	228.8	0.453141			652.99	252.31	0.386392			1.02738	1.02014	0.992952	F6 - CD210	3F9	no
F7 - CD212	2B6/12beta 2	495.56	231.92	0.467996			635.84	251.48	0.395508			1.00039	1.01678	1.01638	F7 - CD212	2B6/12beta 2	no
F8 - CD267	1A1-K21-M22	484.64	225.68	0.465665			674.63	257.73	0.382032			1.06142	1.04205	0.981747	F8 - CD267	1A1-K21-M22	no
F9 - CD294	BM16	489.84	219.44	0.447983			721.03	293.31	0.406793			1.13443	1.18591	1.04538	F9 - CD294	BM16	no
F10 - CD326	EBA-1	2237.56	647.92	0.289565			3378.3	792.71	0.234648			5.31522	3.20507	0.602999	F10 - CD326	EBA-1	no
F11 - Cutaneous Lymph. Antigen	HECA-452	698.36	1080.56	1.54728			1722.91	2528.85	1.46778			2.88001	9.70917	3.37122	F11 - Cutaneous Lymph. Antigen	HECA-452	F11 - Cutaneous Lymph. Antigen	greater than
F12 - INT B7	FIB504	487.24	224.64	0.461046			574.98	241.1	0.419319			0.90464	0.974811	1.07757	F12 - INT B7	FIB504	no
G1 - SSEA-3	MC631	531.44	261.04	0.491194			707.16	343.53	0.485788			1.18209	1.31894	1.11577	G1 - SSEA-3	MC631	no
H1 - rIgM	R4-22	481.52	234	0.485961			598.23	260.46	0.435384			1	1	1	H1 - rIgM	R4-22	no
H2 - rIgG1	R3-34	476.32	231.92	0.4869			572.29	249.16	0.435374			1	1	1	H2 - rIgG1	R3-34	no
H3 - rIgG2a	R35-95	487.24	225.68	0.46318			635.59	247.33	0.389135			1	1	1	H3 - rIgG2a	R35-95	no
H4 - rIgG2b	A95-1	527.28	237.12	0.449704			641.2	283.73	0.442498			1	1	1	H4 - rIgG2b	A95-1	no
